# Supplementary material for: RNA is a key component of extracellular DNA networks in Pseudomonas aeruginosa biofilms
Source: Nat Commun. 2023 Nov 27;14:7772. doi: 10.1038/s41467-023-43533-3 (PMC10682433; doi:10.1038/s41467-023-43533-3)
Supplement: Supplementary file 4 — Supplementary Dataset 1 [file 41467_2023_43533_MOESM4_ESM.xlsx]

## Sheet: Sheet1
FLAP (/5CY3/-/3CY3/)					ProbesNames			Probe Seq (5'-3')					Primary Probe+ complementary FLAP sequence (5'-3')
CACTGAGTCCAGTCGAAACTTAGGAGG					lasB 1			GATCAGGAAGTCGTTCTTGCCGCGCATA					GATCAGGAAGTCGTTCTTGCCGCGCATACCTCCTAAGTTTCGAGCTGGACTCAGTG
CACTGAGTCCAGTCGAAACTTAGGAGG					lasB 2			AGCGGCGAANATAGGCGCCGTTGACCT					AGCGGCGAANATAGGCGCCGTTGACCTCCTCCTAAGTTTCGAGCTGGACTCAGTG
CACTGAGTCCAGTCGAAACTTAGGAGG					lasB 3			CCTGGGCAGCCTTGCNATGGGGAGTTT					CCTGGGCAGCCTTGCNATGGGGAGTTTCCTCCTAAGTTTCGAGCTGGACTCAGTG
CACTGAGTCCAGTCGAAACTTAGGAGG					lasB 4			GAGTGGTGCACGTCGATGCCGTTGTAGTA					GAGTGGTGCACGTCGATGCCGTTGTAGTACCTCCTAAGTTTCGAGCTGGACTCAGTG
CACTGAGTCCAGTCGAAACTTAGGAGG					lasB 5			CTTCGTTCATTCCGCCTGATTGCCCG					CTTCGTTCATTCCGCCTGATTGCCCGCCTCCTAAGTTTCGAGCTGGACTCAGTG
CACTGAGTCCAGTCGAAACTTAGGAGG					lasB 6			GCCGAACCAGTCCCGGTACAGTTTGAAC					GCCGAACCAGTCCCGGTACAGTTTGAACCCTCCTAAGTTTCGAGCTGGACTCAGTG
CACTGAGTCCAGTCGAAACTTAGGAGG					lasB 7			GCTGTTCATGTCGACGGTGATGANACGTTGC					GCTGTTCATGTCGACGGTGATGANACGTTGCCCTCCTAAGTTTCGAGCTGGACTCAGTG
CACTGAGTCCAGTCGAAACTTAGGAGG					lasB 8			GTACTTGCCGATCTTCTGGTTGCCGC					GTACTTGCCGATCTTCTGGTTGCCGCCCTCCTAAGTTTCGAGCTGGACTCAGTG
CACTGAGTCCAGTCGAAACTTAGGAGG					lasB 9			CACTGATCGAGCACTTCGCCGGTCTT					CACTGATCGAGCACTTCGCCGGTCTTCCTCCTAAGTTTCGAGCTGGACTCAGTG
CACTGAGTCCAGTCGAAACTTAGGAGG					lasB 10			GTAGACCAGTTGGGCGATGTTGTTCTCGC					GTAGACCAGTTGGGCGATGTTGTTCTCGCCCTCCTAAGTTTCGAGCTGGACTCAGTG
CACTGAGTCCAGTCGAAACTTAGGAGG					lasB 11			AGGCGGATCACCAGTTCCACTTTGTCA					AGGCGGATCACCAGTTCCACTTTGTCACCTCCTAAGTTTCGAGCTGGACTCAGTG
CACTGAGTCCAGTCGAAACTTAGGAGG					lasB 12			TATCCCAGCCCGGCGAATTGGNACCAA					TATCCCAGCCCGGCGAATTGGNACCAACCTCCTAAGTTTCGAGCTGGACTCAGTG
CACTGAGTCCAGTCGAAACTTAGGAGG					lasB 13			CACCGCTGCCCTTCTTGATGTCGTAG					CACCGCTGCCCTTCTTGATGTCGTAGCCTCCTAAGTTTCGAGCTGGACTCAGTG
CACTGAGTCCAGTCGAAACTTAGGAGG					SsrA 1			ATGCTTAGCCAGCTCTACTGAGTTAACT					ATGCTTAGCCAGCTCTACTGAGTTAACTCCTCCTAAGTTTCGAGCTGGACTCAGTG
CACTGAGTCCAGTCGAAACTTAGGAGG					SsrA 2			TTTAGCCGTTACGTCTACAGCGANAACTTGGC					TTTAGCCGTTACGTCTACAGCGANAACTTGGCCCTCCTAAGTTTCGAGCTGGACTCAGTG
CACTGAGTCCAGTCGAAACTTAGGAGG					SsrA 3			CGATCCTGTTCTATCTGACAGTCGTTTCGG					CGATCCTGTTCTATCTGACAGTCGTTTCGGCCTCCTAAGTTTCGAGCTGGACTCAGTG
CACTGAGTCCAGTCGAAACTTAGGAGG					SsrA 4			TGGTGGAGCCGGGGGGATTTGAACCC					TGGTGGAGCCGGGGGGATTTGAACCCCCTCCTAAGTTTCGAGCTGGACTCAGTG
CACTGAGTCCAGTCGAAACTTAGGAGG					SsrA 5			CGCCAGCTCTCCGCTATCGGTTNACT					CGCCAGCTCTCCGCTATCGGTTNACTCCTCCTAAGTTTCGAGCTGGACTCAGTG
CACTGAGTCCAGTCGAAACTTAGGAGG					SsrA 6			CCGAGTGGCAGGGTGCTTGGAGCGAG					CCGAGTGGCAGGGTGCTTGGAGCGAGCCTCCTAAGTTTCGAGCTGGACTCAGTG
CACTGAGTCCAGTCGAAACTTAGGAGG					SsrA 7			CCCTAGCGACTGCTAGCCGCATTAAG					CCCTAGCGACTGCTAGCCGCATTAAGCCTCCTAAGTTTCGAGCTGGACTCAGTG
CACTGAGTCCAGTCGAAACTTAGGAGG					SsrA 8			GCTAGAGCGTAGTTGTCGTCNAGTTGGCAACT					GCTAGAGCGTAGTTGTCGTCNAGTTGGCAACTCCTCCTAAGTTTCGAGCTGGACTCAGTG
CACTGAGTCCAGTCGAAACTTAGGAGG					SsrA 9			AAGTTTGCAGCAGCGAATTTACGAGTTCTGC					AAGTTTGCAGCAGCGAATTTACGAGTTCTGCCCTCCTAAGTTTCGAGCTGGACTCAGTG
CACTGAGTCCAGTCGAAACTTAGGAGG					SsrA 10			CAGCTCGGCATGCCCCTCAAGTTTTG					CAGCTCGGCATGCCCCTCAAGTTTTGCCTCCTAAGTTTCGAGCTGGACTCAGTG
CACTGAGTCCAGTCGAAACTTAGGAGG					CrcZ 1			TTGCTTTGGTCGCTGATGCTGCCATG					TTGCTTTGGTCGCTGATGCTGCCATGCCTCCTAAGTTTCGAGCTGGACTCAGTG
CACTGAGTCCAGTCGAAACTTAGGAGG					CrcZ 2			TTCGGGCTTGTTGTTTTNATGTTTGTCGACCC					TTCGGGCTTGTTGTTTTNATGTTTGTCGACCCCCTCCTAAGTTTCGAGCTGGACTCAGTG
CACTGAGTCCAGTCGAAACTTAGGAGG					CrcZ 3			CCCTTGAGCCAGTCGCTTCAGGGATA					CCCTTGAGCCAGTCGCTTCAGGGATACCTCCTAAGTTTCGAGCTGGACTCAGTG
CACTGAGTCCAGTCGAAACTTAGGAGG					CrcZ 4			ATCGTCGAGCGATCCAACCAGTCTGTG					ATCGTCGAGCGATCCAACCAGTCTGTGCCTCCTAAGTTTCGAGCTGGACTCAGTG
CACTGAGTCCAGTCGAAACTTAGGAGG					CrcZ 5			CTGCCTCAAGGCAGTTTTATTCTTCTTCC					CTGCCTCAAGGCAGTTTTATTCTTCTTCCCCTCCTAAGTTTCGAGCTGGACTCAGTG
CACTGAGTCCAGTCGAAACTTAGGAGG					CrcZ 6			AGAATCAGTTAGCTGCGCCTCCGCGA					AGAATCAGTTAGCTGCGCCTCCGCGACCTCCTAAGTTTCGAGCTGGACTCAGTG
CACTGAGTCCAGTCGAAACTTAGGAGG					bkdA-2			GAGGCGACGATGGTTTCCAGGTCCA					GAGGCGACGATGGTTTCCAGGTCCACCTCCTAAGTTTCGAGCTGGACTCAGTG
CACTGAGTCCAGTCGAAACTTAGGAGG					bkdA-3			CGCCTGGATCATGGTCATGCTGGTGA					CGCCTGGATCATGGTCATGCTGGTGACCTCCTAAGTTTCGAGCTGGACTCAGTG
CACTGAGTCCAGTCGAAACTTAGGAGG					bkdA-4			GTGCTCCTGCACCAGCGANACATCAG					GTGCTCCTGCACCAGCGANACATCAGCCTCCTAAGTTTCGAGCTGGACTCAGTG
CACTGAGTCCAGTCGAAACTTAGGAGG					bkdA-5			GCCTTGTCCAGCGGCACCTTGTAGTA					GCCTTGTCCAGCGGCACCTTGTAGTACCTCCTAAGTTTCGAGCTGGACTCAGTG
CACTGAGTCCAGTCGAAACTTAGGAGG					bkdA-6			AGAGGCGCTTGGGCTCGAGGAAGATCA					AGAGGCGCTTGGGCTCGAGGAAGATCACCTCCTAAGTTTCGAGCTGGACTCAGTG
CACTGAGTCCAGTCGAAACTTAGGAGG					bkdA-7			CGGGTANAGACGTAGTCGGCGAACTGGATCT					CGGGTANAGACGTAGTCGGCGAACTGGATCTCCTCCTAAGTTTCGAGCTGGACTCAGTG
CACTGAGTCCAGTCGAAACTTAGGAGG					bkdA-8			CAGACCTCCATCACACGCTTGAATGC					CAGACCTCCATCACACGCTTGAATGCCCTCCTAAGTTTCGAGCTGGACTCAGTG
CACTGAGTCCAGTCGAAACTTAGGAGG					bkdA-9			CACCCGCGAGGTGCCGTATTTCTTCT					CACCCGCGAGGTGCCGTATTTCTTCTCCTCCTAAGTTTCGAGCTGGACTCAGTG
CACTGAGTCCAGTCGAAACTTAGGAGG					IpdV 1			GTGCCGGCGATGTCTTNACCAGGCGG					GTGCCGGCGATGTCTTNACCAGGCGGCCTCCTAAGTTTCGAGCTGGACTCAGTG
CACTGAGTCCAGTCGAAACTTAGGAGG					IpdV 2			CAGCGACTGGGCGAAGGCCGTGGACA					CAGCGACTGGGCGAAGGCCGTGGACACCTCCTAAGTTTCGAGCTGGACTCAGTG
CACTGAGTCCAGTCGAAACTTAGGAGG					IpdV 3			CGCGACCGTTGGCGGCGAACGGGAAG					CGCGACCGTTGGCGGCGAACGGGAAGCCTCCTAAGTTTCGAGCTGGACTCAGTG
CACTGAGTCCAGTCGAAACTTAGGAGG					IpdV 4			GGGCGAACTGGCGACGCTTGCCGGNA					GGGCGAACTGGCGACGCTTGCCGGNACCTCCTAAGTTTCGAGCTGGACTCAGTG
CACTGAGTCCAGTCGAAACTTAGGAGG					IpdV 5			CATCGAGGTNAGCGGCACTGGTCGTCGA					CATCGAGGTNAGCGGCACTGGTCGTCGACCTCCTAAGTTTCGAGCTGGACTCAGTG
CACTGAGTCCAGTCGAAACTTAGGAGG					IpdV 6			GCAGGCTGTGCCCGAGGTACAGCTNA					GCAGGCTGTGCCCGAGGTACAGCTNACCTCCTAAGTTTCGAGCTGGACTCAGTG
CACTGAGTCCAGTCGAAACTTAGGAGG					IpdV 7			GCGCCAGCGCCTCGGTGNAGAGGAGA					GCGCCAGCGCCTCGGTGNAGAGGAGACCTCCTAAGTTTCGAGCTGGACTCAGTG
CACTGAGTCCAGTCGAAACTTAGGAGG					IpdV 8			CCTTGAGGTATTCCTCGGCGGCGTGG					CCTTGAGGTATTCCTCGGCGGCGTGGCCTCCTAAGTTTCGAGCTGGACTCAGTG
CACTGAGTCCAGTCGAAACTTAGGAGG					IpdV 9			TTCGCCGAGGGTCGGATGGGCGTGGA					TTCGCCGAGGGTCGGATGGGCGTGGACCTCCTAAGTTTCGAGCTGGACTCAGTG
CACTGAGTCCAGTCGAAACTTAGGAGG					IpdV 10			CAGCCGACGACCAGGTGGTTGTCGC					CAGCCGACGACCAGGTGGTTGTCGCCCTCCTAAGTTTCGAGCTGGACTCAGTG
CACTGAGTCCAGTCGAAACTTAGGAGG					IpdV 11			CAGGCAGTCCAGGCCGGCANATCCTT					CAGGCAGTCCAGGCCGGCANATCCTTCCTCCTAAGTTTCGAGCTGGACTCAGTG
CACTGAGTCCAGTCGAAACTTAGGAGG					IpdV 12			CGAGATCGCCTATGGCCCAGACATTG					CGAGATCGCCTATGGCCCAGACATTGCCTCCTAAGTTTCGAGCTGGACTCAGTG
CACTGAGTCCAGTCGAAACTTAGGAGG					IpdV 13			CTTGCGGCCGACCGCCACCNAAGTAC					CTTGCGGCCGACCGCCACCNAAGTACCCTCCTAAGTTTCGAGCTGGACTCAGTG
CACTGAGTCCAGTCGAAACTTAGGAGG					IpdV 14			CAGGATGCGTGGTTGCGCTTCCACCA					CAGGATGCGTGGTTGCGCTTCCACCACCTCCTAAGTTTCGAGCTGGACTCAGTG
CACTGAGTCCAGTCGAAACTTAGGAGG					IpdV 15			CAGGATCGGTAGCTCGACGCTCTGCG					CAGGATCGGTAGCTCGACGCTCTGCGCCTCCTAAGTTTCGAGCTGGACTCAGTG
CACTGAGTCCAGTCGAAACTTAGGAGG					IpdV 16			CGGCGAGTTCGACCGCCACGCTTTTG					CGGCGAGTTCGACCGCCACGCTTTTGCCTCCTAAGTTTCGAGCTGGACTCAGTG
CACTGAGTCCAGTCGAAACTTAGGAGG					IpdV 17			CGACGCCGCTNAGGTGAGGCGGTCGA					CGACGCCGCTNAGGTGAGGCGGTCGACCTCCTAAGTTTCGAGCTGGACTCAGTG
CACTGAGTCCAGTCGAAACTTAGGAGG					IpdV 18			CTTCCATTCCACGGTGCGGGCGATGT					CTTCCATTCCACGGTGCGGGCGATGTCCTCCTAAGTTTCGAGCTGGACTCAGTG
CACTGAGTCCAGTCGAAACTTAGGAGG					IpdV 19			CCTTCGACGGGATGCAGCCGACGTTC					CCTTCGACGGGATGCAGCCGACGTTCCCTCCTAAGTTTCGAGCTGGACTCAGTG
CACTGAGTCCAGTCGAAACTTAGGAGG					IpdV 20			CCACCACGCGGACGAAGCCTTCGTTG					CCACCACGCGGACGAAGCCTTCGTTGCCTCCTAAGTTTCGAGCTGGACTCAGTG
CACTGAGTCCAGTCGAAACTTAGGAGG					IpdV 21			GCGACCACCACTTCCGGATCGGTGAA					GCGACCACCACTTCCGGATCGGTGAACCTCCTAAGTTTCGAGCTGGACTCAGTG
CACTGAGTCCAGTCGAAACTTAGGAGG					IpdV 22			GGCCACCGGCTTGGTCAGTTCTTCGT					GGCCACCGGCTTGGTCAGTTCTTCGTCCTCCTAAGTTTCGAGCTGGACTCAGTG
CACTGAGTCCAGTCGAAACTTAGGAGG					IpdV 23			CACCTCGACNAGCCGAGCTTGCGGTAG					CACCTCGACNAGCCGAGCTTGCGGTAGCCTCCTAAGTTTCGAGCTGGACTCAGTG
CACTGAGTCCAGTCGAAACTTAGGAGG					IpdV 24			CCCTGGACGACATCGACCCCGTGTTT					CCCTGGACGACATCGACCCCGTGTTTCCTCCTAAGTTTCGAGCTGGACTCAGTG
CACTGAGTCCAGTCGAAACTTAGGAGG					IpdV 25			CAGCGCCGACCGGCTGGCATAGNATG					CAGCGCCGACCGGCTGGCATAGNATGCCTCCTAAGTTTCGAGCTGGACTCAGTG
CACTGAGTCCAGTCGAAACTTAGGAGG					IpdV 26			CGCCCTCCACCANAGTACGGTGGGAAT					CGCCCTCCACCANAGTACGGTGGGAATCCTCCTAAGTTTCGAGCTGGACTCAGTG
CACTGAGTCCAGTCGAAACTTAGGAGG					IpdV 27			CCGCCGACGATCAGCAGGGAAGTCTT					CCGCCGACGATCAGCAGGGAAGTCTTCCTCCTAAGTTTCGAGCTGGACTCAGTG
CACTGAGTCCAGTCGAAACTTAGGAGG					antB 1			CGGTCTGGTCCAGGCGCTGGAACAGG					CGGTCTGGTCCAGGCGCTGGAACAGGCCTCCTAAGTTTCGAGCTGGACTCAGTG
CACTGAGTCCAGTCGAAACTTAGGAGG					antB 2			TTCCAGGNACCGGCACGGCTGGGGTA					TTCCAGGNACCGGCACGGCTGGGGTACCTCCTAAGTTTCGAGCTGGACTCAGTG
CACTGAGTCCAGTCGAAACTTAGGAGG					antB 3			GCATCGCAGAGTTCGGCGTGGCGGTA					GCATCGCAGAGTTCGGCGTGGCGGTACCTCCTAAGTTTCGAGCTGGACTCAGTG
CACTGAGTCCAGTCGAAACTTAGGAGG					antB 4			GGAACTGTTCGACGCGGTACTGCAGTC					GGAACTGTTCGACGCGGTACTGCAGTCCCTCCTAAGTTTCGAGCTGGACTCAGTG
CACTGAGTCCAGTCGAAACTTAGGAGG					antB 5			TCAGAGGTGGTAGAAGTCGAGGACCGAGTCG					TCAGAGGTGGTAGAAGTCGAGGACCGAGTCGCCTCCTAAGTTTCGAGCTGGACTCAGTG
CACTGAGTCCAGTCGAAACTTAGGAGG					antB 6			CCGGTCGTTGAGCAGGACGATGTGCTTG					CCGGTCGTTGAGCAGGACGATGTGCTTGCCTCCTAAGTTTCGAGCTGGACTCAGTG
CACTGAGTCCAGTCGAAACTTAGGAGG					antB 7			TCAGCCAGGCCTCTCCATGGGGTTNA					TCAGCCAGGCCTCTCCATGGGGTTNACCTCCTAAGTTTCGAGCTGGACTCAGTG
CACTGAGTCCAGTCGAAACTTAGGAGG					antB 8			AGGCGGTAGGTGGCATGGCCGAAGAAG					AGGCGGTAGGTGGCATGGCCGAAGAAGCCTCCTAAGTTTCGAGCTGGACTCAGTG
CACTGAGTCCAGTCGAAACTTAGGAGG					antB 9			GCCTTCNACTCGGCGATGCGCACGTT					GCCTTCNACTCGGCGATGCGCACGTTCCTCCTAAGTTTCGAGCTGGACTCAGTG
CACTGAGTCCAGTCGAAACTTAGGAGG					antB 10			TTGCCGGTGCGGATACGGAACACCCG					TTGCCGGTGCGGATACGGAACACCCGCCTCCTAAGTTTCGAGCTGGACTCAGTG
CACTGAGTCCAGTCGAAACTTAGGAGG					antB 11			AGATCAGCGACGTCTCGCGCTTCGGA					AGATCAGCGACGTCTCGCGCTTCGGACCTCCTAAGTTTCGAGCTGGACTCAGTG
CACTGAGTCCAGTCGAAACTTAGGAGG					antB 12			CTGCGGCAGGTGGAACTCGCACTGT					CTGCGGCAGGTGGAACTCGCACTGTCCTCCTAAGTTTCGAGCTGGACTCAGTG
CACTGAGTCCAGTCGAAACTTAGGAGG					antB 13			ACGTCGAACTGCGCGAGGTAGCCGTC					ACGTCGAACTGCGCGAGGTAGCCGTCCCTCCTAAGTTTCGAGCTGGACTCAGTG
CACTGAGTCCAGTCGAAACTTAGGAGG					23s rRNA1			TAT GGT CAA GCC TCA CGG GCA ATT AGT					TAT GGT CAA GCC TCA CGG GCA ATT AGT ACC CTC CTA AGT TTC GAG CTG GAC TCA GTG
CACTGAGTCCAGTCGAAACTTAGGAGG					23s rRNA2			TTT TCA ACG GGA GTG GGT TCG GTC CTC CA					TTT TCA ACG GGA GTG GGT TCG GTC CTC CAC CTC CTA AGT TTC GAG CTG GAC TCA GTG
CACTGAGTCCAGTCGAAACTTAGGAGG					23s rRNA3			TCA CTA AGA CCT ACT TTC GTA CCT GCT C					TCA CTA AGA CCT ACT TTC GTA CCT GCT CCC TCC TAA GTT TCG AGC TGG ACT CAG TG
CACTGAGTCCAGTCGAAACTTAGGAGG					23s rRNA4			GTG AGA TCT CAT CTT GAG GCA AGT TTC CCG					GTG AGA TCT CAT CTT GAG GCA AGT TTC CCG CCT CCT AAG TTT CGA GCT GGA CTC AGT G
CACTGAGTCCAGTCGAAACTTAGGAGG					23s rRNA5			CCA CTG CTT GTA CGC ATA CGG TTT CAN AGG					CCA CTG CTT GTA CGC ATA CGG TTT CAN AGG CCT CCT AAG TTT CGA GCT GGA CTC AGT G
CACTGAGTCCAGTCGAAACTTAGGAGG					23s rRNA6			ACA GTA AAG GTT CAC GGG GTC TTT CCG TCT					ACA GTA AAG GTT CAC GGG GTC TTT CCG TCT CCT CCT AAG TTT CGA GCT GGA CTC AGT G
CACTGAGTCCAGTCGAAACTTAGGAGG					23s rRNA7			TCC TCA GGG TAC TTA NAG ATG TTT CAG TTC C					TCC TCA GGG TAC TTA NAG ATG TTT CAG TTC CCC CTC CTA AGT TTC GAG CTG GAC TCA GTG
CACTGAGTCCAGTCGAAACTTAGGAGG					23s rRNA8			AGG ACC GTT ATA NAG TTA CGG CCG CCG TTT A					AGG ACC GTT ATA NAG TTA CGG CCG CCG TTT ACC TCC TAA GTT TCG AGC TGG ACT CAG TG
CACTGAGTCCAGTCGAAACTTAGGAGG					23s rRNA9			GTT AGC TCA ACG CCT CAC AAC GCT TAC					GTT AGC TCA ACG CCT CAC AAC GCT TAC CCT CCT AAG TTT CGA GCT GGA CTC AGT G
CACTGAGTCCAGTCGAAACTTAGGAGG					23s rRNA10			GGG GCT TCG ATC AAG AGC TTC GCT TGC					GGG GCT TCG ATC AAG AGC TTC GCT TGC CCT CCT AAG TTT CGA GCT GGA CTC AGT G
CACTGAGTCCAGTCGAAACTTAGGAGG					23s rRNA11			TAG ATG CTT TCA GCG GTT ATC TTT TCC GAA CAC CT					TAG ATG CTT TCA GCG GTT ATC TTT TCC GAA CAC CTC CTA AGT TTC GAG CTG GAC TCA GTG
CACTGAGTCCAGTCGAAACTTAGGAGG					23s rRNA12			AGA ACC CTT GGT CTT TCG GCG TGG GTG					AGA ACC CTT GGT CTT TCG GCG TGG GTG CCT CCT AAG TTT CGA GCT GGA CTC AGT G
CACTGAGTCCAGTCGAAACTTAGGAGG					23s rRNA13			AAC CGG AAC CCA GAG GTT CGT CCA CTC					AAC CGG AAC CCA GAG GTT CGT CCA CTC CCT CCT AAG TTT CGA GCT GGA CTC AGT G
CACTGAGTCCAGTCGAAACTTAGGAGG					23s rRNA14			CAA NAC TTT GGG ACC TTA GCT GGC GGT CT					CAA NAC TTT GGG ACC TTA GCT GGC GGT CTC CTC CTA AGT TTC GAG CTG GAC TCA GTG
CACTGAGTCCAGTCGAAACTTAGGAGG					23s rRNA15			GTC TCA CGA CGT TCT AAA CCC AGC TCG					GTC TCA CGA CGT TCT AAA CCC AGC TCG CCT CCT AAG TTT CGA GCT GGA CTC AGT G
CACTGAGTCCAGTCGAAACTTAGGAGG					23s rRNA16			GTT GTT TCC CTT TTC ACG ACG GAC GTT AGC A					GTT GTT TCC CTT TTC ACG ACG GAC GTT AGC ACC TCC TAA GTT TCG AGC TGG ACT CAG TG
CACTGAGTCCAGTCGAAACTTAGGAGG					23s rRNA17			GTC GAT ATG AAC TCT TGG GCG GTA TCA G					GTC GAT ATG AAC TCT TGG GCG GTA TCA GCC CTC CTA AGT TTC GAG CTG GAC TCA GTG
CACTGAGTCCAGTCGAAACTTAGGAGG					16s rRNA 1			GTC GAC ATC GTT TAC GGC GNA TGG ACT AC					GTC GAC ATC GTT TAC GGC GNA TGG ACT ACC CCT CCT AAG TTT CGA GCT GGA CTC AGT G
CACTGAGTCCAGTCGAAACTTAGGAGG					16s rRNA 2			GTG TAC AAG GCC CGG GAA CGT ATT CAC CC					GTG TAC AAG GCC CGG GAA CGT ATT CAC CCC TCC TAA GTT TCG AGC TGG ACT CAG TG
CACTGAGTCCAGTCGAAACTTAGGAGG					16s rRNA 3			TTA AGG AGG TGA TCC AGC CGC AGG TTC CC					TTA AGG AGG TGA TCC AGC CGC AGG TTC CCC TCC TAA GTT TCG AGC TGG ACT CAG TG
CACTGAGTCCAGTCGAAACTTAGGAGG					16s rRNA 4			TTT TGG ATG CAG TTC CCA GGT TGA GCC CC					TTT TGG ATG CAG TTC CCA GGT TGA GCC CCC TCC TAA GTT TCG AGC TGG ACT CAG TG
CACTGAGTCCAGTCGAAACTTAGGAGG					16s rRNA 5			CGG ACT ACG ATC GGT TTT ATG GGA TTA GC					CGG ACT ACG ATC GGT TTT ATG GGA TTA GCT CCC TCC TAA GTT TCG AGC TGG ACT CAG TG
CACTGAGTCCAGTCGAAACTTAGGAGG					16s rRNA 6			CTT GCG GTT AGA CTA GCT ACT TCT GGA GC					CTT GCG GTT AGA CTA GCT ACT TCT GGA GCC CTC CTA AGT TTC GAG CTG GAC TCA GTG
CACTGAGTCCAGTCGAAACTTAGGAGG					16s rRNA 7			CTG CTG GCA CGA AGT TAN AGC CGG TGC TC					CTG CTG GCA CGA AGT TAN AGC CGG TGC TCC TCC TAA GTT TCG AGC TGG ACT CAG TG
CACTGAGTCCAGTCGAAACTTAGGAGG					16s rRNA 8			GAC ATT CTG ATT CAC GAT TAC TAG CGA TT					GAC ATT CTG ATT CAC GAT TAC TAG CGA TTC CCC TCC TAA GTT TCG AGC TGG ACT CAG TG
CACTGAGTCCAGTCGAAACTTAGGAGG					16s rRNA 9			AGT TCC AGT GTG ACT GNA ATC ATC CTC TC					AGT TCC AGT GTG ACT GNA ATC ATC CTC TCA GCC TCC TAA GTT TCG AGC TGG ACT CAG TG
CACTGAGTCCAGTCGAAACTTAGGAGG					16s rRNA 10			CTT CAC GCA GTC GAG TTG CAG ACT GCG NA					CTT CAC GCA GTC GAG TTG CAG ACT GCG NAA CCT CCT AAG TTT CGA GCT GGA CTC AGT G
CACTGAGTCCAGTCGAAACTTAGGAGG					16s rRNA 11			AGT TAC GGA TCG TCG CCT TGG TAG GCC CC					AGT TAC GGA TCG TCG CCT TGG TAG GCC CCT CCT AAG TTT CGA GCT GGA CTC AGT G
CACTGAGTCCAGTCGAAACTTAGGAGG					16s rRNA 12			ATT GTA GCA CGT GTG TAG CCC TGG CCC CT					ATT GTA GCA CGT GTG TAG CCC TGG CCC CTC CTA AGT TTC GAG CTG GAC TCA GTG
CACTGAGTCCAGTCGAAACTTAGGAGG					16s rRNA 13			TCA TCT GAT AGC GTG AGG TCC GAA NAG AT					TCA TCT GAT AGC GTG AGG TCC GAA NAG ATC CCC TCC TAA GTT TCG AGC TGG ACT CAG TG
CACTGAGTCCAGTCGAAACTTAGGAGG					16s rRNA 14			AAG GGN ACC ATG ATG ACT TGA CGT CAT CC					AAG GGN ACC ATG ATG ACT TGA CGT CAT CCC CCT CCT AAG TTT CGA GCT GGA CTC AGT G
CACTGAGTCCAGTCGAAACTTAGGAGG					16s rRNA 15			TAC GGC NAT ACC TTG TTA CGA CTT CAC CC					TAC GGC NAT ACC TTG TTA CGA CTT CAC CCC CTC CTA AGT TTC GAG CTG GAC TCA GTG
CACTGAGTCCAGTCGAAACTTAGGAGG					16s rRNA 16			CTC AGC ATG TCA AGG CCA GGT AAG GTT CT					CTC AGC ATG TCA AGG CCA GGT AAG GTT CTC CTC CTA AGT TTC GAG CTG GAC TCA GTG
CACTGAGTCCAGTCGAAACTTAGGAGG					16s rRNA 17			GTC ATG AAT CAC TCC GTG GTA ACC GTC CC					GTC ATG AAT CAC TCC GTG GTA ACC GTC CCC TCC TAA GTT TCG AGC TGG ACT CAG TG
			SCRAMBLED PROBES
CACTGAGTCCAGTCGAAACTTAGGAGG					SCR LasB1			TCG GCT GTA CTC CAG GGT GAC GAC NAT GT					TCG GCT GTA CTC CAG GGT GAC GAC NAT GTG CCC TCC TAA GTT TCG AGC TGG ACT CAG TG
CACTGAGTCCAGTCGAAACTTAGGAGG					SCR LasB2			GCT TCC TTG CTC GAG GCT TGC TAG TCC CT					GCT TCC TTG CTC GAG GCT TGC TAG TCC CTC CTA AGT TTC GAG CTG GAC TCA GTG
CACTGAGTCCAGTCGAAACTTAGGAGG					SCR LasB3			GTA GCG GAT TCT TGT CCT CCG CGC ATA CC					GTA GCG GAT TCT TGT CCT CCG CGC ATA CCT CCT AAG TTT CGA GCT GGA CTC AGT G
CACTGAGTCCAGTCGAAACTTAGGAGG					SCR LasB4			GCT CTG CGC CTA GGA GTC ATC ACC TTC CT					GCT CTG CGC CTA GGA GTC ATC ACC TTC CTC CTA AGT TTC GAG CTG GAC TCA GTG
CACTGAGTCCAGTCGAAACTTAGGAGG					SCR LasB5			CGA GGA AGC NAG GTA GCC GCT TAG TCC CC					CGA GGA AGC NAG GTA GCC GCT TAG TCC CCT CCT AAG TTT CGA GCT GGA CTC AGT G
CACTGAGTCCAGTCGAAACTTAGGAGG					SCR LasB6			ATC AGT TGA GGT TCG TGT CCG TGA GGT CC					ATC AGT TGA GGT TCG TGT CCG TGA GGT CCC CTC CTA AGT TTC GAG CTG GAC TCA GTG
CACTGAGTCCAGTCGAAACTTAGGAGG					SCR LasB7			CCT GGG CAG CCT TGC NAT GGG GAG TTT CC					CCT GGG CAG CCT TGC NAT GGG GAG TTT CCT CCT AAG TTT CGA GCT GGA CTC AGT G
CACTGAGTCCAGTCGAAACTTAGGAGG					SCR LasB8			GTC GAA TCT CGA TTG CTA CTC GCA AGC CC					GTC GAA TCT CGA TTG CTA CTC GCA AGC CCT CCT AAG TTT CGA GCT GGA CTC AGT G
CACTGAGTCCAGTCGAAACTTAGGAGG					SCR LasB9			AGT GTT GCT CTT GGT CGA TGC AAG GCA GG					AGT GTT GCT CTT GGT CGA TGC AAG GCA GGC CTC CTA AGT TTC GAG CTG GAC TCA GTG
CACTGAGTCCAGTCGAAACTTAGGAGG					SCR LasB10			ATT CCC GAC CCG GCT AGA GTG NAC ACA AC					ATT CCC GAC CCG GCT AGA GTG NAC ACA ACC TCC TAA GTT TCG AGC TGG ACT CAG TG
CACTGAGTCCAGTCGAAACTTAGGAGG					SCR LasB11			GCC GTT CGG CCT GTT ACT CCA CTT CTC CT					GCC GTT CGG CCT GTT ACT CCA CTT CTC CTC CTA AGT TTC GAG CTG GAC TCA GTG
CACTGAGTCCAGTCGAAACTTAGGAGG					SCR LasB12			GCA ATT GTG TGC ATC CGC CTC TCG CTC CT					GCA ATT GTG TGC ATC CGC CTC TCG CTC CTC CTA AGT TTC GAG CTG GAC TCA GTG
CACTGAGTCCAGTCGAAACTTAGGAGG					SCR LasB13			ATG CGC GAC TCT AAT CCG AGA CAC TGG CC					ATG CGC GAC TCT AAT CCG AGA CAC TGG CCC TCC TAA GTT TCG AGC TGG ACT CAG TG
CACTGAGTCCAGTCGAAACTTAGGAGG					SCR LasB14			GCC GAG GCG TGG TTG GAC TCG CGT CCA AT					GCC GAG GCG TGG TTG GAC TCG CGT CCA ATG GAC CCT CCT AAG TTT CGA GCT GGA CTC AGT G
CACTGAGTCCAGTCGAAACTTAGGAGG					SCR antB 1			AAT CCG GNA CCG ACG CGT CTG GGT CCA CC					AAT CCG GNA CCG ACG CGT CTG GGT CCA CCT AAG TTT CGA GCT GGA CTC AGT G
CACTGAGTCCAGTCGAAACTTAGGAGG					SCR antB 2			GGC GCT TGC ATC GCG GCA CGA CGT AAC CT					GGC GCT TGC ATC GCG GCA CGA CGT AAC CTC CTA AGT TTC GAG CTG GAC TCA GTG
CACTGAGTCCAGTCGAAACTTAGGAGG					SCR antB 3			GCC GGT TGA GCG GTC AGA GTC GAT GCC CT					GCC GGT TGA GCG GTC AGA GTC GAT GCC CTC CTA AGT TTC GAG CTG GAC TCA GTG
CACTGAGTCCAGTCGAAACTTAGGAGG					SCR antB 4			GTC CTC GAC GGA GTC AAT CGG CAT CGC CT					GTC CTC GAC GGA GTC AAT CGG CAT CGC CTC CTA AGT TTC GAG CTG GAC TCA GTG
CACTGAGTCCAGTCGAAACTTAGGAGG					SCR antB 5			ACG CGG TCG GAT ACG CAA CTG TTG TGC CC					ACG CGG TCG GAT ACG CAA CTG TTG TGC CCT CCT AAG TTT CGA GCT GGA CTC AGT G
CACTGAGTCCAGTCGAAACTTAGGAGG					SCR antB 6			ACC GCA TGA CAC TGT GGT CGT GGC GCC TC					ACC GCA TGA CAC TGT GGT CGT GGC GCC TCC TAA GTT TCG AGC TGG ACT CAG TG
CACTGAGTCCAGTCGAAACTTAGGAGG					SCR antB 7			GAG CGA GCA TAG ACG ACG TCG TGG TAG TG					GAG CGA GCA TAG ACG ACG TCG TGG TAG TGG ACC TCC TAA GTT TCG AGC TGG ACT CAG TG
CACTGAGTCCAGTCGAAACTTAGGAGG					SCR antB 8			GGC GAC TTA CCG AGC TTC GCA GGA GCC CT					GGC GAC TTA CCG AGC TTC GCA GGA GCC CTC CTA AGT TTC GAG CTG GAC TCA GTG
CACTGAGTCCAGTCGAAACTTAGGAGG					SCR antB 9			GAG AGT TGA CGG ATT CGG TCG TCC TGG CC					GAG AGT TGA CGG ATT CGG TCG TCC TGG CCC TCC TAA GTT TCG AGC TGG ACT CAG TG
CACTGAGTCCAGTCGAAACTTAGGAGG					SCR antB 10			GAT CCG CAG CTC GTC CCT ATG TGA TNA CC					GAT CCG CAG CTC GTC CCT ATG TGA TNA CCT CCT AAG TTT CGA GCT GGA CTC AGT G
CACTGAGTCCAGTCGAAACTTAGGAGG					SCR antB 11			GGA GTC GGT CGA AGG ACG GAA GGA TGC CC					GGA GTC GGT CGA AGG ACG GAA GGA TGC CCT CCT AAG TTT CGA GCT GGA CTC AGT G
CACTGAGTCCAGTCGAAACTTAGGAGG					SCR antB 12			GCC GAG GCG TGG TTG GAC TCG CGT CCA AT					GCC GAG GCG TGG TTG GAC TCG CGT CCA ATG GAC CCT CCT AAG TTT CGA GCT GGA CTC AGT G
CACTGAGTCCAGTCGAAACTTAGGAGG					SCR antB 13			TTC CGC TAN CCG GAG CTC GCT ACG TTT CC					TTC CGC TAN CCG GAG CTC GCT ACG TTT CCC CTA AGT TTC GAG CTG GAC TCA GTG
CACTGAGTCCAGTCGAAACTTAGGAGG					SCR ipdv 1			GTC GGG CGT TAG CCA GCG AAG GCA AGG CC					GTC GGG CGT TAG CCA GCG AAG GCA AGG CCT CCT AAG TTT CGA GCT GGA CTC AGT G
CACTGAGTCCAGTCGAAACTTAGGAGG					SCR ipdv 2			GGC TAC CAA GAT CTT GCG CCG CAG ACC TC					GGC TAC CAA GAT CTT GCG CCG CAG ACC TCC TAA GTT TCG AGC TGG ACT CAG TG
CACTGAGTCCAGTCGAAACTTAGGAGG					SCR ipdv 3			CGG GGT CTC ACT TGC TGA GCC GTA TCG CT					CGG GGT CTC ACT TGC TGA GCC GTA TCG CTC CTA AGT TTC GAG CTG GAC TCA GTG
CACTGAGTCCAGTCGAAACTTAGGAGG					SCR ipdv 4			CGA CCG AGT CCG TTC GAC CCG GAG CCT GC					CGA CCG AGT CCG TTC GAC CCG GAG CCT GCC TAA GTT GTC GAG CTG GAC TCA GTG
CACTGAGTCCAGTCGAAACTTAGGAGG					SCR ipdv 5			CGC AAG TCG GGT GGC CTC CGA GAG GAC CT					CGC AAG TCG GGT GGC CTC CGA GAG GAC CTC CTA AGT TTC GAG CTG GAC TCA GTG
CACTGAGTCCAGTCGAAACTTAGGAGG					SCR ipdv 6			TAG GCC CGC CGT GAG GAA AGT GCG ATG CC					TAG GCC CGC CGT GAG GAA AGT GCG ATG CCT CCT AAG TTT CGA GCT GGA CTC AGT G
CACTGAGTCCAGTCGAAACTTAGGAGG					SCR ipdv 7			CAC CGA TGC AGT CCG GGC AGT GGT GTC CT					CAC CGA TGC AGT CCG GGC AGT GGT GTC CTC CTA AGT TTC GAG CTG GAC TCA GTG
CACTGAGTCCAGTCGAAACTTAGGAGG					SCR ipdv 8			TGA TAC TAC CGC TAC TGC GTC CCA TAC CT					TGA TAC TAC CGC TAC TGC GTC CCA TAC CTC CTA AGT TTC GAG CTG GAC TCA GTG
CACTGAGTCCAGTCGAAACTTAGGAGG					SCR ipdv 9			ATC TGC CAG GAT CGC AAG GAT TCA GGC CC					ATC TGC CAG GAT CGC AAG GAT TCA GGC CCT CCT AAG TTT CGA GCT GGA CTC AGT G
CACTGAGTCCAGTCGAAACTTAGGAGG					SCR ipdv 10			GGC GCG GCG TTT CAA CCG GTG CTG AAC CT					GGC GCG GCG TTT CAA CCG GTG CTG AAC CTC CTA AGT TTC GAG CTG GAC TCA GTG
CACTGAGTCCAGTCGAAACTTAGGAGG					SCR ipdv 11			CCA ACA GGG AAG ATG CCC TCG GGT CGC CT					CCA ACA GGG AAG ATG CCC TCG GGT CGC CTC CTA AGT TTC GAG CTG GAC TCA GTG
CACTGAGTCCAGTCGAAACTTAGGAGG					SCR ipdv 12			GGG ATC TGC CTG GCG AGT TCC TCA ATC CT					GGG ATC TGC CTG GCG AGT TCC TCA ATC CTC CTA AGT TTC GAG CTG GAC TCA GTG
CACTGAGTCCAGTCGAAACTTAGGAGG					SCR ipdv 13			CTG CTT GCG CCG CGA CGA GTG TGT GAC CT					CTG CTT GCG CCG CGA CGA GTG TGT GAC CTC CTA AGT TTC GAG CTG GAC TCA GTG
CACTGAGTCCAGTCGAAACTTAGGAGG					SCR ipdv 14			CAT AGC GAG GCC CAC GGC GNA CCG GAC CT					CAT AGC GAG GCC CAC GGC GNA CCG GAC CTC CTA AGT TTC GAG CTG GAC TCA GTG
CACTGAGTCCAGTCGAAACTTAGGAGG					SCR ipdv 15			GCC GAG TCT CGG CGG ATG CCG GTT TTC CT					GCC GAG TCT CGG CGG ATG CCG GTT TTC CTC CTA AGT TTC GAG CTG GAC TCA GTG
CACTGAGTCCAGTCGAAACTTAGGAGG					SCR ipdv 16			TGG GCA CGG CCC GTG CAG ACG GTN AAC CT					TGG GCA CGG CCC GTG CAG ACG GTN AAC CTC CTA AGT TTC GAG CTG GAC TCA GTG
CACTGAGTCCAGTCGAAACTTAGGAGG					SCR ipdv 17			TTC TGG ACG TCC TGT CNA AGG CTG GTG GA					TTC TGG ACG TCC TGT CNA AGG CTG GTG GAC CTC CTA AGT TTC GAG CTG GAC TCA GTG
CACTGAGTCCAGTCGAAACTTAGGAGG					SCR ipdv 18			TCC CGT AAT AGG CCC GCT GGA NAG GGA CC					TCC CGT AAT AGG CCC GCT GGA NAG GGA CCT CCT AAG TTT CGA GCT GGA CTC AGT G
CACTGAGTCCAGTCGAAACTTAGGAGG					SCR ipdv 19			CGG AGG GTC TCC GTC GGC TTG CGG TAC CT					CGG AGG GTC TCC GTC GGC TTG CGG TAC CTC CTA AGT TTC GAG CTG GAC TCA GTG
CACTGAGTCCAGTCGAAACTTAGGAGG					scr bkda 1			TTT TTG CAG CTG CGG TCG CAG NAT GCG CT					TTT TTG CAG CTG CGG TCG CAG NAT GCG CTC CTA GAG TGT TCG AGC TGG ACT CAG TG
CACTGAGTCCAGTCGAAACTTAGGAGG					scr bkda 2			GGT GCT GCA CGC AAG ACC TGC ATG TCC TC					GGT GCT GCA CGC AAG ACC TGC ATG TCC TCC TAA GTT TCG AGC TGG ACT CAG TG
CACTGAGTCCAGTCGAAACTTAGGAGG					scr bkda 3			TGC CCG GTC CCG AAC CCG TTC TAT NAC CT					TGC CCG GTC CCG AAC CCG TTC TAT NAC CTC CTA AGT TTC GAG CTG GAC TCA GTG
CACTGAGTCCAGTCGAAACTTAGGAGG					scr bkda 4			CCC GTG CTA CCG GGT TTC TCT CTT GTC CT					CCC GTG CTA CCG GGT TTC TCT CTT GTC CTC CTA AGT TTC GAG CTG GAC TCA GTG
CACTGAGTCCAGTCGAAACTTAGGAGG					scr bkda 5			GGC GTG GAA NAG CGT ACT GGG AGC AGT CG					GGC GTG GAA NAG CGT ACT GGG AGC AGT CGA TCT CCT CCT AAG TTT CGA GCT GGA CTC AGT G
CACTGAGTCCAGTCGAAACTTAGGAGG					scr bkda 6			ACG TAC CCC ATC ACA CGT TCG AAG TAC CC					ACG TAC CCC ATC ACA CGT TCG AAG TAC CCT CCT AAG TTT CGA GCT GGA CTC AGT G
CACTGAGTCCAGTCGAAACTTAGGAGG					scr bkda 7			CCA GCC GCA GGC TGC TAT GTT CTT CTC CT					CCA GCC GCA GGC TGC TAT GTT CTT CTC CTC CTA AGT TTC GAG CTG GAC TCA GTG
CACTGAGTCCAGTCGAAACTTAGGAGG					scr bkda 8			TCG GGA GAC TTG AGT ACC TCT TTT CGG GC					TCG GGA GAC TTG AGT ACC TCT TTT CGG GCC CTC CTA AGT TTC GAG CTG GAC TCA GTG
