# Supplementary material for: RNA is a key component of extracellular DNA networks in Pseudomonas aeruginosa biofilms
Source: Nat Commun. 2023 Nov 27;14:7772. doi: 10.1038/s41467-023-43533-3 (PMC10682433; doi:10.1038/s41467-023-43533-3)
Supplement: Supplementary file 6 — Souce data [file 41467_2023_43533_MOESM6_ESM.xlsx]

## Sheet: Fig 6E
			0.1 mg/ml DNase + rnase H buffer					0.1 mg/ml Dnase+ 0.3 mg/ml Rnase A						0.1 mg/ml dnase + 0.3 mg/ml rnaseH							0.3 mg/ml rnase A						0.3 mg/ml Rnase H
		f in Hz	tan(δ) in -	tan(δ) in -	tan(δ) in -			f in Hz	tan(δ) in -	tan(δ) in -	tan(δ) in -			f in Hz	tan(δ) in -	tan(δ) in -	tan(δ) in -			f in Hz	tan(δ) in -	tan(δ) in -	tan(δ) in -			f in Hz	tan(δ) in -	tan(δ) in -	tan(δ) in -
		0.01	0.437619	0.351292	0.18302			1	0.477948	0.376643	0.380988			1	5.44437	5.69898	2.37625			0.01	0.237504	0.231805	0.25497			0.01	1.84698	0.653994	2.26727
		0.014678	0.271691	0.30044	0.20174			0.681292	0.437036	0.361069	0.367638			0.681292	5.32414	6.71663	1.67404			0.014678	0.208805	0.218457	0.240496			0.014678	0.844241	0.440567	0.816419
		0.0215443	0.23862	0.216126	0.14035			0.464159	0.405669	0.326633	0.33298			0.464159	4.10522	7.24389	1.21679			0.0215443	0.201347	0.215508	0.236515			0.0215443	0.677172	0.390053	0.674476
		0.0316228	0.19954	0.209654	0.09283			0.316228	0.376694	0.304805	0.308128			0.316228	3.25715	23.8514	1.05224			0.0316228	0.193295	0.200433	0.219065			0.0316228	0.626718	0.343824	0.601789
		0.0464159	0.198513	0.188143	0.15831			0.215443	0.380627	0.304448	0.28934			0.215443	3.4863	9.06493	0.835622			0.0464159	0.1945	0.214405	0.229958			0.0464159	0.54068	0.295736	0.514828
		0.0681292	0.192875	0.17991	0.92104			0.14678	0.338055	0.275818	0.288826			0.14678	3.68622	10.5386	0.767388			0.0681292	0.197327	0.222319	0.234661			0.0681292	0.508399	0.274169	0.48342
		0.1	0.196401	0.184869	0.11736			0.1	0.33594	0.267309	0.26958			0.1	2.18299	47.7498	0.60131			0.1	0.206801	0.231488	0.244637			0.1	0.4686	0.259386	0.462915
		0.14678	0.199545	0.191203	0.07201			0.0681292	0.32252	0.259637	0.267763			0.0681292	1.31437	24.0335	0.519958			0.14678	0.214743	0.248533	0.256446			0.14678	0.434324	0.249223	0.457796
		0.215443	0.215567	0.193505	0.15901			0.0464159	0.316907	0.253308	0.260803			0.0464159	0.818506	2.68713	0.473345			0.215443	0.237326	0.267702	0.275447			0.215443	0.437463	0.252361	0.455174
		0.316228	0.22689	0.205304	0.16028			0.0316228	0.294618	0.248481	0.256623			0.0316228	0.607977	2.64335	0.459299			0.316228	0.251572	0.284741	0.291655			0.316228	0.44524	0.252348	0.456465
		0.464159	0.229392	0.217913	0.17036			0.0215443	0.293484	0.242683	0.256076			0.0215443	0.724198	3.00979	0.412502			0.464159	0.268252	0.302952	0.305856			0.464159	0.437537	0.27003	0.458833
		0.681292	0.378906	0.233766	0.14629			0.014678	0.286839	0.237821	0.246197			0.014678	0.716066	1.62736	0.346116			0.681292	0.382616	0.413621	0.435398			0.681292	0.451743	0.291927	0.470449
		1	0.28252	0.259149	0.16057			0.01	0.291008	0.263032	0.248987			0.01	0.0291935	2.51875	0.3038			1	0.339205	0.384842	0.378855			1	0.482092	0.322117	0.50392

## Sheet: SI14B
													lane 2	ladder
													lane 3	eDNA gel isolate
													lane 4	Alkalinized eDNA
													lane 5	ladder

## Sheet: SI 8A (ii)
			A1	LADDER
			B1	HEATED GEL ISOLATE
			C1	Dnase I treated gel
			D1	Rnase H treated gel
			E1	dnase I + RnaseH BUFFER
			F1	dnase I + RnaseH
			G1	dnase I + RnaseH

## Sheet: Fig 5B
			0.1 mg/ml DNase I	n=5			0.05 mg/ml DNase I					0 mg/ml DNase I
	clinical sample with pao1 2 (hp0007)					sputum sample hp7 24th with elastase					sputum sample hp0007 (elastase with toto1)
		Image	eDNA	lasB		image	eDNA	lasB			image	eDNA	lasB
		image 1	52467754	20562161		image 1	57686650	3550208			image 1	74926179	1579967
		image 2	48259483	11912573		image 2	66776841	9376066			image 2	36386987	1468110
		image 3	104363066	19224658		image 3	63323507	5373637			image 3	92702340	498450
		image 4	73709746	25559771		image 4	65010751	8824001			image 4	76789224	499921
		image 5	80929232	16136337		image 5	76142102	3884381			image 5	39988090	268299
		AVERGAGE	7.19459e+07	18679100		AVERGAGE	6.5788e+07	6.20166e+06			AVERAGE	64158564	862949

## Sheet: Fig 2F-G
Gene count data of RNA in biofilm cells, biofilm matrix and planktonic cells
filename	day	PA0826.2	gene	location	factor	rep	log_count
BeRNAD1_1_S7.txt	1	19.4503	PA0826.2	Extracellular	BeRNAD1	1	1.28893
BeRNAD1_2_S8.txt	1	20.1257	PA0826.2	Extracellular	BeRNAD1	2	1.30375
BeRNAD1_3_S9.txt	1	17.4446	PA0826.2	Extracellular	BeRNAD1	3	1.24166
BeRNAD2_1_S13.txt	2	14.2983	PA0826.2	Extracellular	BeRNAD2	1	1.15528
BeRNAD2_2_S14.txt	2	15.4358	PA0826.2	Extracellular	BeRNAD2	2	1.18853
BeRNAD2_3_S15.txt	2	18.8953	PA0826.2	Extracellular	BeRNAD2	3	1.27635
BeRNAD3_1_S19.txt	3	5.11016	PA0826.2	Extracellular	BeRNAD3	1	0.708434
BeRNAD3_2_S20.txt	3	11.1094	PA0826.2	Extracellular	BeRNAD3	2	1.04569
BeRNAD3_3_S21.txt	3	10.2965	PA0826.2	Extracellular	BeRNAD3	3	1.01269
BeRNAD5_1_S25.txt	5	15.7632	PA0826.2	Extracellular	BeRNAD5	1	1.19764
BeRNAD5_2_S26.txt	5	19.8712	PA0826.2	Extracellular	BeRNAD5	2	1.29822
BeRNAD5_3_S27.txt	5	19.501	PA0826.2	Extracellular	BeRNAD5	3	1.29006
BiRNAD1_1_S4.txt	1	43.0417	PA0826.2	Intracellular	BiRNAD1	1	1.63389
BiRNAD1_2_S5.txt	1	42.3544	PA0826.2	Intracellular	BiRNAD1	2	1.6269
BiRNAD1_3_S6.txt	1	41.8572	PA0826.2	Intracellular	BiRNAD1	3	1.62177
BiRNAD2_1_S10.txt	2	44.356	PA0826.2	Intracellular	BiRNAD2	1	1.64695
BiRNAD2_2_S11.txt	2	45.4372	PA0826.2	Intracellular	BiRNAD2	2	1.65741
BiRNAD2_3_S12.txt	2	46.3624	PA0826.2	Intracellular	BiRNAD2	3	1.66617
BiRNAD3_1_S16.txt	3	33.8581	PA0826.2	Intracellular	BiRNAD3	1	1.52966
BiRNAD3_2_S17.txt	3	39.9514	PA0826.2	Intracellular	BiRNAD3	2	1.60153
BiRNAD3_3_S18.txt	3	35.7684	PA0826.2	Intracellular	BiRNAD3	3	1.5535
BiRNAD5_1_S22.txt	5	27.3758	PA0826.2	Intracellular	BiRNAD5	1	1.43737
BiRNAD5_2_S23.txt	5	30.2021	PA0826.2	Intracellular	BiRNAD5	2	1.48004
BiRNAD5_3_S24.txt	5	24.6614	PA0826.2	Intracellular	BiRNAD5	3	1.39202
PRNAD1_1_S1.txt	control	51.8506	PA0826.2	Planktonic	PRNAD1	1	1.71475
PRNAD1_2_S2.txt	control	56.6777	PA0826.2	Planktonic	PRNAD1	2	1.75341
PRNAD1_3_S3.txt	control	53.0227	PA0826.2	Planktonic	PRNAD1	3	1.72446
BeRNAD1_1_S7.txt	1	1.39179	PA4726.11	Extracellular	BeRNAD1	1	0.143575
BeRNAD1_2_S8.txt	1	1.3568	PA4726.11	Extracellular	BeRNAD1	2	0.132517
BeRNAD1_3_S9.txt	1	1.58898	PA4726.11	Extracellular	BeRNAD1	3	0.201118
BeRNAD2_1_S13.txt	2	2.01162	PA4726.11	Extracellular	BeRNAD2	1	0.303547
BeRNAD2_2_S14.txt	2	3.1017	PA4726.11	Extracellular	BeRNAD2	2	0.491599
BeRNAD2_3_S15.txt	2	3.68978	PA4726.11	Extracellular	BeRNAD2	3	0.567
BeRNAD3_1_S19.txt	3	0.861411	PA4726.11	Extracellular	BeRNAD3	1	-0.0647897
BeRNAD3_2_S20.txt	3	4.09045	PA4726.11	Extracellular	BeRNAD3	2	0.611771
BeRNAD3_3_S21.txt	3	3.31924	PA4726.11	Extracellular	BeRNAD3	3	0.521039
BeRNAD5_1_S25.txt	5	1.27684	PA4726.11	Extracellular	BeRNAD5	1	0.106136
BeRNAD5_2_S26.txt	5	1.18749	PA4726.11	Extracellular	BeRNAD5	2	0.0746309
BeRNAD5_3_S27.txt	5	0.977757	PA4726.11	Extracellular	BeRNAD5	3	-0.00976919
BiRNAD1_1_S4.txt	1	4.21042	PA4726.11	Intracellular	BiRNAD1	1	0.624326
BiRNAD1_2_S5.txt	1	4.17534	PA4726.11	Intracellular	BiRNAD1	2	0.620692
BiRNAD1_3_S6.txt	1	4.52662	PA4726.11	Intracellular	BiRNAD1	3	0.655774
BiRNAD2_1_S10.txt	2	7.74686	PA4726.11	Intracellular	BiRNAD2	1	0.889125
BiRNAD2_2_S11.txt	2	9.47296	PA4726.11	Intracellular	BiRNAD2	2	0.976486
BiRNAD2_3_S12.txt	2	8.046	PA4726.11	Intracellular	BiRNAD2	3	0.90558
BiRNAD3_1_S16.txt	3	8.46824	PA4726.11	Intracellular	BiRNAD3	1	0.927793
BiRNAD3_2_S17.txt	3	9.75994	PA4726.11	Intracellular	BiRNAD3	2	0.989447
BiRNAD3_3_S18.txt	3	6.6818	PA4726.11	Intracellular	BiRNAD3	3	0.824893
BiRNAD5_1_S22.txt	5	5.21385	PA4726.11	Intracellular	BiRNAD5	1	0.717158
BiRNAD5_2_S23.txt	5	6.74397	PA4726.11	Intracellular	BiRNAD5	2	0.828916
BiRNAD5_3_S24.txt	5	4.80699	PA4726.11	Intracellular	BiRNAD5	3	0.681873
PRNAD1_1_S1.txt	control	10.6149	PA4726.11	Planktonic	PRNAD1	1	1.02592
PRNAD1_2_S2.txt	control	9.62328	PA4726.11	Planktonic	PRNAD1	2	0.983323
PRNAD1_3_S3.txt	control	11.8516	PA4726.11	Planktonic	PRNAD1	3	1.07378
BeRNAD1_1_S7.txt	1	0.00794743	PA0668.4	Extracellular	BeRNAD1	1	-2.09977
BeRNAD1_2_S8.txt	1	0.0127269	PA0668.4	Extracellular	BeRNAD1	2	-1.89528
BeRNAD1_3_S9.txt	1	0.0199831	PA0668.4	Extracellular	BeRNAD1	3	-1.69934
BeRNAD2_1_S13.txt	2	0.0170745	PA0668.4	Extracellular	BeRNAD2	1	-1.76765
BeRNAD2_2_S14.txt	2	0.0190315	PA0668.4	Extracellular	BeRNAD2	2	-1.72053
BeRNAD2_3_S15.txt	2	0.00953294	PA0668.4	Extracellular	BeRNAD2	3	-2.02077
BeRNAD3_1_S19.txt	3	0.0150281	PA0668.4	Extracellular	BeRNAD3	1	-1.8231
BeRNAD3_2_S20.txt	3	0.0175162	PA0668.4	Extracellular	BeRNAD3	2	-1.75656
BeRNAD3_3_S21.txt	3	0.0201655	PA0668.4	Extracellular	BeRNAD3	3	-1.69539
BeRNAD5_1_S25.txt	5	0.00862728	PA0668.4	Extracellular	BeRNAD5	1	-2.06413
BeRNAD5_2_S26.txt	5	0.00804451	PA0668.4	Extracellular	BeRNAD5	2	-2.0945
BeRNAD5_3_S27.txt	5	0.0040627	PA0668.4	Extracellular	BeRNAD5	3	-2.39119
BiRNAD1_1_S4.txt	1	0.00572522	PA0668.4	Intracellular	BiRNAD1	1	-2.24221
BiRNAD1_2_S5.txt	1	0.00492269	PA0668.4	Intracellular	BiRNAD1	2	-2.3078
BiRNAD1_3_S6.txt	1	0.0171396	PA0668.4	Intracellular	BiRNAD1	3	-1.766
BiRNAD2_1_S10.txt	2	0.00636125	PA0668.4	Intracellular	BiRNAD2	1	-2.19646
BiRNAD2_2_S11.txt	2	0.00579914	PA0668.4	Intracellular	BiRNAD2	2	-2.23664
BiRNAD2_3_S12.txt	2	0.00335166	PA0668.4	Intracellular	BiRNAD2	3	-2.47474
BiRNAD3_1_S16.txt	3	0.00830171	PA0668.4	Intracellular	BiRNAD3	1	-2.08083
BiRNAD3_2_S17.txt	3	0.00514187	PA0668.4	Intracellular	BiRNAD3	2	-2.28888
BiRNAD3_3_S18.txt	3	0.0112632	PA0668.4	Intracellular	BiRNAD3	3	-1.94834
BiRNAD5_1_S22.txt	5	0.0100883	PA0668.4	Intracellular	BiRNAD5	1	-1.99618
BiRNAD5_2_S23.txt	5	0.00941301	PA0668.4	Intracellular	BiRNAD5	2	-2.02627
BiRNAD5_3_S24.txt	5	0.00878164	PA0668.4	Intracellular	BiRNAD5	3	-2.05642
PRNAD1_1_S1.txt	control	0.000232913	PA0668.4	Planktonic	PRNAD1	1	-3.63281
PRNAD1_2_S2.txt	control	0.000458531	PA0668.4	Planktonic	PRNAD1	2	-3.33863
PRNAD1_3_S3.txt	control	0.000217448	PA0668.4	Planktonic	PRNAD1	3	-3.66264
BeRNAD1_1_S7.txt	1	0.126662	PA0905	Extracellular	BeRNAD1	1	-0.897353
BeRNAD1_2_S8.txt	1	0.187031	PA0905	Extracellular	BeRNAD1	2	-0.728087
BeRNAD1_3_S9.txt	1	0.179203	PA0905	Extracellular	BeRNAD1	3	-0.746654
BeRNAD2_1_S13.txt	2	0.019604	PA0905	Extracellular	BeRNAD2	1	-1.70766
BeRNAD2_2_S14.txt	2	0.0242219	PA0905	Extracellular	BeRNAD2	2	-1.61579
BeRNAD2_3_S15.txt	2	0.0233027	PA0905	Extracellular	BeRNAD2	3	-1.63259
BeRNAD3_1_S19.txt	3	0.0156292	PA0905	Extracellular	BeRNAD3	1	-1.80606
BeRNAD3_2_S20.txt	3	0.0283596	PA0905	Extracellular	BeRNAD3	2	-1.5473
BeRNAD3_3_S21.txt	3	0.023392	PA0905	Extracellular	BeRNAD3	3	-1.63093
BeRNAD5_1_S25.txt	5	0.0230061	PA0905	Extracellular	BeRNAD5	1	-1.63816
BeRNAD5_2_S26.txt	5	0.0216583	PA0905	Extracellular	BeRNAD5	2	-1.66438
BeRNAD5_3_S27.txt	5	0.0243762	PA0905	Extracellular	BeRNAD5	3	-1.61303
BiRNAD1_1_S4.txt	1	0.175573	PA0905	Intracellular	BiRNAD1	1	-0.755541
BiRNAD1_2_S5.txt	1	0.18572	PA0905	Intracellular	BiRNAD1	2	-0.731142
BiRNAD1_3_S6.txt	1	0.143027	PA0905	Intracellular	BiRNAD1	3	-0.844582
BiRNAD2_1_S10.txt	2	0.0916646	PA0905	Intracellular	BiRNAD2	1	-1.0378
BiRNAD2_2_S11.txt	2	0.0792077	PA0905	Intracellular	BiRNAD2	2	-1.10123
BiRNAD2_3_S12.txt	2	0.0770882	PA0905	Intracellular	BiRNAD2	3	-1.11301
BiRNAD3_1_S16.txt	3	0.130142	PA0905	Intracellular	BiRNAD3	1	-0.885584
BiRNAD3_2_S17.txt	3	0.0950128	PA0905	Intracellular	BiRNAD3	2	-1.02222
BiRNAD3_3_S18.txt	3	0.106375	PA0905	Intracellular	BiRNAD3	3	-0.973161
BiRNAD5_1_S22.txt	5	0.0995897	PA0905	Intracellular	BiRNAD5	1	-1.00179
BiRNAD5_2_S23.txt	5	0.0701493	PA0905	Intracellular	BiRNAD5	2	-1.15398
BiRNAD5_3_S24.txt	5	0.0715383	PA0905	Intracellular	BiRNAD5	3	-1.14546
PRNAD1_1_S1.txt	control	0.0529644	PA0905	Planktonic	PRNAD1	1	-1.27602
PRNAD1_2_S2.txt	control	0.043056	PA0905	Planktonic	PRNAD1	2	-1.36597
PRNAD1_3_S3.txt	control	0.048143	PA0905	Planktonic	PRNAD1	3	-1.31747

## Sheet: SI 6C
		Biofilm days
		Day 1	f in Hz	tan(δ) in -	tan(δ) in -	tan(δ) in -
			0.01	0.269857	0.221965	0.4848
			0.01468	0.212304	6.94053	0.373
			0.02154	0.206968	0.277154	0.4257
			0.03162	0.195548	0.203334	0.3591
			0.04642	0.186152	0.254115	0.2565
			0.06813	0.197175	0.20653	0.2534
			0.1	0.217226	0.204973	0.2039
			0.1468	0.236768	0.211817	0.1938
			0.2154	0.263426	0.251595	0.3003
			0.3162	0.307123	0.250306	0.2134
			0.4642	0.383118	0.242087	0.2181
			0.6813	0.407085	0.241288	0.2643
			1	0.543355	0.262609	0.3762
		Day 2	f in Hz	tan(δ) in -	tan(δ) in -	tan(δ) in -
			0.01	0.224167	0.340490124359912	0.127
			0.01468	0.143801	0.165615539858729	0.1747
			0.02154	0.128805	0.10202380952381	0.1931
			0.03162	0.115307	0.0837902264600715	0.3607
			0.04642	0.113511	0.0992082825822168	0.3143
			0.06813	0.106542	0.087892439814163	0.2804
			0.1	0.107462	0.0951187508201023	0.2629
			0.1468	0.110963	0.0946153846153846	0.2646
			0.2154	0.11842	0.114235006119951	0.2685
			0.3162	0.127575	0.141084721729883	0.2805
			0.4642	0.127473	0.132230448866266	0.305
			0.6813	0.136867	0.138135783105534	0.2988
			1	0.159027	0.166432584269663	0.3413
		Day 3	f in Hz	tan(δ) in -	tan(δ) in -	tan(δ) in -
			0.01	0.587384	1.29123226775628	0.3652
			0.01468	0.3977	0.389915427043963	0.1308
			0.02154	0.696782	0.336744818220992	0.0682
			0.03162	0.401109	0.279004659914891	8.658
			0.04642	0.371693	0.263068672138357	0.219
			0.06813	0.2901	0.256320222523046	0.09504
			0.1	0.4641	0.230109268833794	0.176
			0.1468	0.250767	0.22920337870482	0.1215
			0.2154	0.5105	0.227829116942282	0.178
			0.3162	0.1842	0.224791427147067	0.1667
			0.4642	0.59017	0.220222779600405	0.2054
			0.6813	0.40172	0.22706253290596	0.2172
			1	0.51704	0.248694627785464	0.2511
		Day 4	f in Hz	tan(δ) in -	tan(δ) in -	tan(δ) in -
			0.01	0.549186	0.3927	0.5135
			0.01468	0.548888	0.506398	0.1862
			0.02154	0.552475	0.294397	0.1553
			0.03162	0.547443	0.707431	0.1267
			0.04642	0.527852	0.451767	0.1171
			0.06813	0.542025	0.269817	0.1131
			0.1	0.538683	0.495654	0.1332
			0.1468	0.500585	0.162396	0.1201
			0.2154	0.492753	0.375019	0.1256
			0.3162	0.467724	0.904369	0.1533
			0.4642	0.441575	0.392199	0.1617
			0.6813	0.420505	0.498027	0.1461
			1	0.398521	0.672024	0.2041
		Day 5	f in Hz	tan(δ) in -	tan(δ) in -	tan(δ) in -
			0.01	0.20437	0.488721	0.146
			0.01468	0.40319	0.342649	0.1434
			0.02154	0.08186	0.313779	0.1485
			0.03162	0.04184	0.272405	0.1781
			0.04642	0.202771	0.262656	0.1852
			0.06813	0.061982	0.262003	0.1724
			0.1	0.104195	0.265788	0.1851
			0.1468	0.094793	0.279888	0.1916
			0.2154	0.102731	0.28677	0.1917
			0.3162	0.173991	0.319381	0.1944
			0.4642	0.227904	0.499875	0.205
			0.6813	0.206031	0.377703	0.2238
			1	0.221916	0.508496	0.238

## Sheet: Fig 2A, SI 8B, Table 2A and B
Planktonic counts	1		2			3				Biofilm counts 1			2			3
PA0001	96		PA0001	91		PA0001	111			PA0001	88		PA0001	124		PA0001	232
PA0002	44		PA0002	91		PA0002	69			PA0002	125		PA0002	188		PA0002	309
PA0003	64		PA0003	113		PA0003	112			PA0003	48		PA0003	35		PA0003	102
PA0004	185		PA0004	217		PA0004	207			PA0004	329		PA0004	342		PA0004	595
PA0005	7		PA0005	7		PA0005	11			PA0005	15		PA0005	16		PA0005	17
PA0006	17		PA0006	16		PA0006	4			PA0006	22		PA0006	17		PA0006	26
PA0007	58		PA0007	87		PA0007	140			PA0007	41		PA0007	52		PA0007	51
PA0008	26		PA0008	34		PA0008	29			PA0008	90		PA0008	94		PA0008	183
PA0009	9		PA0009	15		PA0009	19			PA0009	67		PA0009	101		PA0009	121
PA0010	0		PA0010	5		PA0010	13			PA0010	16		PA0010	2		PA0010	8
PA0011	16		PA0011	31		PA0011	37			PA0011	19		PA0011	22		PA0011	50
PA0012	5		PA0012	24		PA0012	7			PA0012	14		PA0012	9		PA0012	13
PA0013	19		PA0013	25		PA0013	16			PA0013	13		PA0013	13		PA0013	18
PA0014	1		PA0014	3		PA0014	7			PA0014	11		PA0014	3		PA0014	2
PA0015	17		PA0015	6		PA0015	11			PA0015	21		PA0015	11		PA0015	23
PA0016	15		PA0016	23		PA0016	23			PA0016	16		PA0016	24		PA0016	24
PA0017	3		PA0017	0		PA0017	8			PA0017	5		PA0017	30		PA0017	12
PA0018	4		PA0018	5		PA0018	4			PA0018	18		PA0018	16		PA0018	17
PA0019	78		PA0019	95		PA0019	81			PA0019	33		PA0019	36		PA0019	43
PA0020	44		PA0020	21		PA0020	50			PA0020	46		PA0020	63		PA0020	73
PA0021	1		PA0021	3		PA0021	0			PA0021	0		PA0021	0		PA0021	2
PA0022	2		PA0022	10		PA0022	5			PA0022	15		PA0022	36		PA0022	47
PA0023	8		PA0023	25		PA0023	34			PA0023	30		PA0023	61		PA0023	134
PA0024	17		PA0024	24		PA0024	29			PA0024	22		PA0024	27		PA0024	30
PA0025	9		PA0025	10		PA0025	2			PA0025	6		PA0025	4		PA0025	7
PA0026	13		PA0026	28		PA0026	37			PA0026	16		PA0026	22		PA0026	40
PA0027	3		PA0027	9		PA0027	3			PA0027	8		PA0027	9		PA0027	5
PA0028	0		PA0028	2		PA0028	1			PA0028	0		PA0028	2		PA0028	2
PA0029	15		PA0029	4		PA0029	12			PA0029	0		PA0029	2		PA0029	0
PA0030	2		PA0030	2		PA0030	4			PA0030	3		PA0030	1		PA0030	3
PA0031	7		PA0031	23		PA0031	28			PA0031	5		PA0031	12		PA0031	29
PA0032	8		PA0032	7		PA0032	8			PA0032	5		PA0032	3		PA0032	12
PA0032a	3		PA0032a	4		PA0032a	2			PA0032a	4		PA0032a	9		PA0032a	7
PA0033	0		PA0033	3		PA0033	0			PA0033	0		PA0033	2		PA0033	0
PA0034	2		PA0034	3		PA0034	8			PA0034	5		PA0034	3		PA0034	14
PA0035	6		PA0035	7		PA0035	5			PA0035	20		PA0035	18		PA0035	37
PA0036	19		PA0036	36		PA0036	29			PA0036	38		PA0036	33		PA0036	63
PA0037	3		PA0037	1		PA0037	4			PA0037	4		PA0037	8		PA0037	3
PA0038	93		PA0038	99		PA0038	104			PA0038	48		PA0038	58		PA0038	65
PA0039	142		PA0039	168		PA0039	181			PA0039	173		PA0039	248		PA0039	257
PA0040	8		PA0040	13		PA0040	7			PA0040	2		PA0040	0		PA0040	7
PA0041	102		PA0041	117		PA0041	114			PA0041	56		PA0041	66		PA0041	59
PA0041a	22		PA0041a	37		PA0041a	33			PA0041a	9		PA0041a	3		PA0041a	11
PA0042	13		PA0042	16		PA0042	17			PA0042	5		PA0042	20		PA0042	22
PA0043	12		PA0043	9		PA0043	2			PA0043	7		PA0043	10		PA0043	14
PA0044	25		PA0044	27		PA0044	33			PA0044	22		PA0044	30		PA0044	26
PA0045	16		PA0045	11		PA0045	22			PA0045	11		PA0045	3		PA0045	15
PA0046	2		PA0046	5		PA0046	1			PA0046	1		PA0046	3		PA0046	4
PA0047	0		PA0047	1		PA0047	1			PA0047	10		PA0047	0		PA0047	3
PA0048	0		PA0048	0		PA0048	3			PA0048	12		PA0048	9		PA0048	16
PA0049	9		PA0049	8		PA0049	0			PA0049	60		PA0049	33		PA0049	74
PA0050	12		PA0050	29		PA0050	22			PA0050	35		PA0050	29		PA0050	54
PA0051	3		PA0051	9		PA0051	12			PA0051	15		PA0051	27		PA0051	39
PA0052	4		PA0052	4		PA0052	7			PA0052	6		PA0052	16		PA0052	24
PA0054	8		PA0054	16		PA0054	10			PA0054	18		PA0054	9		PA0054	16
PA0055	10		PA0055	22		PA0055	22			PA0055	15		PA0055	18		PA0055	37
PA0056	2		PA0056	7		PA0056	0			PA0056	1		PA0056	11		PA0056	4
PA0057	1		PA0057	13		PA0057	3			PA0057	8		PA0057	5		PA0057	4
PA0058	2		PA0058	2		PA0058	3			PA0058	1		PA0058	1		PA0058	0
PA0059	5		PA0059	16		PA0059	21			PA0059	25		PA0059	25		PA0059	33
PA0060	9		PA0060	18		PA0060	11			PA0060	28		PA0060	11		PA0060	28
PA0061	0		PA0061	1		PA0061	1			PA0061	7		PA0061	11		PA0061	16
PA0062	9		PA0062	12		PA0062	3			PA0062	5		PA0062	15		PA0062	21
PA0063	5		PA0063	9		PA0063	13			PA0063	7		PA0063	11		PA0063	13
PA0064	17		PA0064	16		PA0064	27			PA0064	13		PA0064	12		PA0064	18
PA0065	14		PA0065	12		PA0065	16			PA0065	13		PA0065	18		PA0065	31
PA0066	5		PA0066	14		PA0066	15			PA0066	15		PA0066	15		PA0066	26
PA0067	51		PA0067	68		PA0067	90			PA0067	104		PA0067	177		PA0067	258
PA0068	6		PA0068	9		PA0068	4			PA0068	7		PA0068	8		PA0068	8
PA0069	33		PA0069	36		PA0069	42			PA0069	12		PA0069	21		PA0069	32
PA0070	130		PA0070	222		PA0070	193			PA0070	52		PA0070	49		PA0070	81
PA0071	409		PA0071	387		PA0071	459			PA0071	35		PA0071	53		PA0071	106
PA0072	3		PA0072	0		PA0072	2			PA0072	0		PA0072	0		PA0072	1
PA0073	0		PA0073	0		PA0073	2			PA0073	0		PA0073	0		PA0073	0
PA0074	17		PA0074	11		PA0074	10			PA0074	15		PA0074	5		PA0074	10
PA0075	5		PA0075	9		PA0075	8			PA0075	0		PA0075	0		PA0075	3
PA0076	0		PA0076	0		PA0076	6			PA0076	2		PA0076	0		PA0076	5
PA0077	14		PA0077	43		PA0077	28			PA0077	21		PA0077	15		PA0077	32
PA0078	5		PA0078	4		PA0078	10			PA0078	4		PA0078	0		PA0078	4
PA0079	9		PA0079	2		PA0079	27			PA0079	9		PA0079	4		PA0079	11
PA0080	5		PA0080	0		PA0080	13			PA0080	1		PA0080	0		PA0080	3
PA0081	64		PA0081	72		PA0081	114			PA0081	57		PA0081	142		PA0081	122
PA0082	26		PA0082	38		PA0082	53			PA0082	41		PA0082	53		PA0082	74
PA0083	47		PA0083	59		PA0083	86			PA0083	10		PA0083	15		PA0083	11
PA0084	71		PA0084	135		PA0084	145			PA0084	25		PA0084	51		PA0084	45
PA0085	53		PA0085	89		PA0085	109			PA0085	21		PA0085	16		PA0085	31
PA0086	10		PA0086	6		PA0086	6			PA0086	0		PA0086	4		PA0086	2
PA0087	0		PA0087	2		PA0087	7			PA0087	1		PA0087	0		PA0087	4
PA0088	8		PA0088	10		PA0088	11			PA0088	4		PA0088	6		PA0088	1
PA0089	1		PA0089	5		PA0089	15			PA0089	1		PA0089	0		PA0089	1
PA0090	27		PA0090	38		PA0090	56			PA0090	13		PA0090	11		PA0090	10
PA0091	22		PA0091	12		PA0091	22			PA0091	8		PA0091	6		PA0091	13
PA0092	3		PA0092	11		PA0092	6			PA0092	9		PA0092	8		PA0092	12
PA0093	4		PA0093	18		PA0093	18			PA0093	9		PA0093	7		PA0093	17
PA0094	32		PA0094	12		PA0094	31			PA0094	21		PA0094	20		PA0094	29
PA0095	36		PA0095	93		PA0095	72			PA0095	20		PA0095	31		PA0095	53
PA0096	0		PA0096	0		PA0096	3			PA0096	2		PA0096	1		PA0096	0
PA0097	6		PA0097	6		PA0097	3			PA0097	0		PA0097	0		PA0097	4
PA0098	1		PA0098	0		PA0098	0			PA0098	4		PA0098	1		PA0098	4
PA0099	21		PA0099	29		PA0099	31			PA0099	7		PA0099	7		PA0099	8
PA0100	20		PA0100	18		PA0100	24			PA0100	30		PA0100	21		PA0100	37
PA0101	2		PA0101	7		PA0101	4			PA0101	2		PA0101	1		PA0101	2
PA0102	49		PA0102	48		PA0102	56			PA0102	61		PA0102	79		PA0102	139
PA0103	6		PA0103	4		PA0103	22			PA0103	14		PA0103	10		PA0103	9
PA0103a	31		PA0103a	39		PA0103a	27			PA0103a	6		PA0103a	19		PA0103a	31
PA0105	41		PA0105	66		PA0105	86			PA0105	39		PA0105	36		PA0105	53
PA0106	17		PA0106	29		PA0106	24			PA0106	26		PA0106	30		PA0106	87
PA0107	7		PA0107	4		PA0107	0			PA0107	5		PA0107	2		PA0107	11
PA0108	23		PA0108	31		PA0108	56			PA0108	31		PA0108	30		PA0108	20
PA0109	4		PA0109	11		PA0109	8			PA0109	5		PA0109	7		PA0109	6
PA0110	2		PA0110	1		PA0110	6			PA0110	2		PA0110	11		PA0110	8
PA0111	0		PA0111	5		PA0111	4			PA0111	2		PA0111	6		PA0111	4
PA0112	0		PA0112	3		PA0112	2			PA0112	1		PA0112	10		PA0112	4
PA0113	1		PA0113	14		PA0113	8			PA0113	7		PA0113	7		PA0113	16
PA0114	15		PA0114	21		PA0114	19			PA0114	45		PA0114	47		PA0114	87
PA0115	3		PA0115	9		PA0115	6			PA0115	16		PA0115	11		PA0115	13
PA0116	26		PA0116	20		PA0116	36			PA0116	9		PA0116	12		PA0116	20
PA0117	3		PA0117	1		PA0117	7			PA0117	0		PA0117	7		PA0117	2
PA0118	7		PA0118	0		PA0118	6			PA0118	2		PA0118	10		PA0118	18
PA0119	8		PA0119	15		PA0119	22			PA0119	12		PA0119	16		PA0119	45
PA0120	1		PA0120	9		PA0120	16			PA0120	9		PA0120	8		PA0120	19
PA0121	3		PA0121	1		PA0121	5			PA0121	4		PA0121	7		PA0121	16
PA0122	235		PA0122	373		PA0122	416			PA0122	405		PA0122	566		PA0122	645
PA0123	12		PA0123	21		PA0123	12			PA0123	32		PA0123	41		PA0123	61
PA0124	34		PA0124	24		PA0124	12			PA0124	7		PA0124	14		PA0124	12
PA0125	7		PA0125	7		PA0125	14			PA0125	11		PA0125	6		PA0125	16
PA0126	27		PA0126	20		PA0126	23			PA0126	6		PA0126	16		PA0126	20
PA0127	3		PA0127	6		PA0127	14			PA0127	3		PA0127	5		PA0127	14
PA0128	8		PA0128	7		PA0128	13			PA0128	6		PA0128	6		PA0128	11
PA0129	25		PA0129	33		PA0129	35			PA0129	32		PA0129	23		PA0129	33
PA0130	14		PA0130	22		PA0130	25			PA0130	21		PA0130	25		PA0130	61
PA0131	6		PA0131	6		PA0131	8			PA0131	1		PA0131	1		PA0131	5
PA0132	22		PA0132	24		PA0132	21			PA0132	5		PA0132	23		PA0132	38
PA0133	6		PA0133	5		PA0133	9			PA0133	15		PA0133	8		PA0133	11
PA0134	13		PA0134	17		PA0134	16			PA0134	23		PA0134	28		PA0134	41
PA0135	0		PA0135	3		PA0135	4			PA0135	1		PA0135	0		PA0135	5
PA0136	0		PA0136	4		PA0136	6			PA0136	1		PA0136	5		PA0136	3
PA0137	0		PA0137	6		PA0137	8			PA0137	0		PA0137	0		PA0137	2
PA0138	2		PA0138	4		PA0138	9			PA0138	3		PA0138	6		PA0138	10
PA0139	172		PA0139	267		PA0139	251			PA0139	1183		PA0139	1193		PA0139	1990
PA0140	22		PA0140	26		PA0140	38			PA0140	877		PA0140	943		PA0140	945
PA0141	148		PA0141	170		PA0141	157			PA0141	61		PA0141	48		PA0141	108
PA0142	1		PA0142	5		PA0142	14			PA0142	28		PA0142	40		PA0142	71
PA0143	14		PA0143	28		PA0143	17			PA0143	22		PA0143	26		PA0143	30
PA0144	4		PA0144	3		PA0144	11			PA0144	5		PA0144	5		PA0144	12
PA0145	0		PA0145	1		PA0145	6			PA0145	4		PA0145	1		PA0145	7
PA0146	2		PA0146	3		PA0146	1			PA0146	5		PA0146	6		PA0146	4
PA0147	8		PA0147	14		PA0147	8			PA0147	8		PA0147	13		PA0147	16
PA0148	8		PA0148	8		PA0148	18			PA0148	35		PA0148	23		PA0148	35
PA0149	0		PA0149	3		PA0149	1			PA0149	7		PA0149	3		PA0149	2
PA0150	4		PA0150	1		PA0150	1			PA0150	0		PA0150	1		PA0150	0
PA0151	7		PA0151	4		PA0151	15			PA0151	0		PA0151	8		PA0151	5
PA0152	10		PA0152	12		PA0152	7			PA0152	4		PA0152	9		PA0152	11
PA0153	2		PA0153	8		PA0153	8			PA0153	17		PA0153	14		PA0153	24
PA0154	2		PA0154	6		PA0154	2			PA0154	3		PA0154	8		PA0154	23
PA0155	7		PA0155	3		PA0155	7			PA0155	29		PA0155	36		PA0155	56
PA0156	11		PA0156	5		PA0156	13			PA0156	18		PA0156	26		PA0156	18
PA0157	0		PA0157	13		PA0157	5			PA0157	15		PA0157	6		PA0157	29
PA0158	18		PA0158	35		PA0158	38			PA0158	29		PA0158	42		PA0158	51
PA0159	5		PA0159	12		PA0159	14			PA0159	14		PA0159	18		PA0159	17
PA0160	11		PA0160	6		PA0160	15			PA0160	10		PA0160	2		PA0160	5
PA0162	21		PA0162	15		PA0162	17			PA0162	14		PA0162	15		PA0162	21
PA0163	4		PA0163	5		PA0163	5			PA0163	1		PA0163	2		PA0163	9
PA0164	4		PA0164	10		PA0164	8			PA0164	5		PA0164	5		PA0164	5
PA0165	13		PA0165	18		PA0165	19			PA0165	11		PA0165	13		PA0165	12
PA0166	12		PA0166	10		PA0166	13			PA0166	14		PA0166	15		PA0166	15
PA0167	22		PA0167	8		PA0167	10			PA0167	6		PA0167	13		PA0167	23
PA0168	3		PA0168	0		PA0168	3			PA0168	6		PA0168	5		PA0168	4
PA0169	3		PA0169	3		PA0169	3			PA0169	11		PA0169	2		PA0169	10
PA0170	5		PA0170	4		PA0170	3			PA0170	2		PA0170	7		PA0170	4
PA0171	2		PA0171	0		PA0171	7			PA0171	7		PA0171	6		PA0171	9
PA0172	10		PA0172	9		PA0172	10			PA0172	20		PA0172	13		PA0172	38
PA0173	0		PA0173	0		PA0173	4			PA0173	3		PA0173	4		PA0173	3
PA0174	0		PA0174	3		PA0174	2			PA0174	0		PA0174	3		PA0174	7
PA0175	9		PA0175	28		PA0175	24			PA0175	6		PA0175	13		PA0175	12
PA0176	87		PA0176	110		PA0176	122			PA0176	46		PA0176	66		PA0176	107
PA0177	10		PA0177	52		PA0177	44			PA0177	7		PA0177	6		PA0177	7
PA0178	114		PA0178	80		PA0178	109			PA0178	22		PA0178	31		PA0178	31
PA0179	177		PA0179	152		PA0179	207			PA0179	45		PA0179	75		PA0179	99
PA0180	28		PA0180	43		PA0180	46			PA0180	35		PA0180	25		PA0180	52
PA0181	3		PA0181	2		PA0181	13			PA0181	7		PA0181	22		PA0181	14
PA0182	2		PA0182	3		PA0182	0			PA0182	6		PA0182	5		PA0182	9
PA0183	1		PA0183	4		PA0183	3			PA0183	11		PA0183	3		PA0183	18
PA0184	2		PA0184	3		PA0184	1			PA0184	0		PA0184	3		PA0184	4
PA0185	2		PA0185	0		PA0185	5			PA0185	3		PA0185	3		PA0185	1
PA0186	1		PA0186	7		PA0186	5			PA0186	10		PA0186	0		PA0186	6
PA0187	3		PA0187	1		PA0187	4			PA0187	15		PA0187	4		PA0187	8
PA0188	0		PA0188	3		PA0188	3			PA0188	3		PA0188	3		PA0188	7
PA0189	1		PA0189	0		PA0189	5			PA0189	4		PA0189	4		PA0189	5
PA0190	4		PA0190	3		PA0190	0			PA0190	1		PA0190	0		PA0190	6
PA0191	11		PA0191	9		PA0191	7			PA0191	7		PA0191	2		PA0191	3
PA0192	9		PA0192	10		PA0192	7			PA0192	7		PA0192	12		PA0192	8
PA0193	2		PA0193	1		PA0193	2			PA0193	2		PA0193	7		PA0193	0
PA0194	1		PA0194	0		PA0194	1			PA0194	0		PA0194	2		PA0194	7
PA0195	12		PA0195	20		PA0195	37			PA0195	41		PA0195	35		PA0195	42
PA0195.1	1		PA0195.1	6		PA0195.1	8			PA0195.1	7		PA0195.1	16		PA0195.1	13
PA0196	17		PA0196	24		PA0196	19			PA0196	34		PA0196	29		PA0196	87
PA0197	7		PA0197	0		PA0197	6			PA0197	0		PA0197	3		PA0197	3
PA0198	4		PA0198	6		PA0198	6			PA0198	1		PA0198	2		PA0198	1
PA0199	5		PA0199	7		PA0199	10			PA0199	7		PA0199	9		PA0199	11
PA0200	131		PA0200	114		PA0200	132			PA0200	13		PA0200	36		PA0200	37
PA0201	10		PA0201	10		PA0201	22			PA0201	3		PA0201	7		PA0201	5
PA0202	27		PA0202	27		PA0202	41			PA0202	9		PA0202	7		PA0202	4
PA0203	13		PA0203	10		PA0203	10			PA0203	4		PA0203	6		PA0203	7
PA0204	8		PA0204	14		PA0204	13			PA0204	1		PA0204	8		PA0204	14
PA0205	35		PA0205	53		PA0205	51			PA0205	26		PA0205	12		PA0205	12
PA0206	7		PA0206	11		PA0206	22			PA0206	1		PA0206	7		PA0206	14
PA0207	7		PA0207	6		PA0207	10			PA0207	3		PA0207	4		PA0207	15
PA0208	27		PA0208	18		PA0208	26			PA0208	24		PA0208	21		PA0208	29
PA0209	0		PA0209	0		PA0209	0			PA0209	0		PA0209	0		PA0209	1
PA0210	0		PA0210	0		PA0210	0			PA0210	0		PA0210	0		PA0210	0
PA0211	2		PA0211	0		PA0211	3			PA0211	0		PA0211	4		PA0211	3
PA0212	0		PA0212	0		PA0212	0			PA0212	2		PA0212	9		PA0212	4
PA0213	0		PA0213	2		PA0213	0			PA0213	0		PA0213	0		PA0213	2
PA0214	5		PA0214	2		PA0214	5			PA0214	1		PA0214	0		PA0214	0
PA0215	3		PA0215	2		PA0215	2			PA0215	0		PA0215	1		PA0215	1
PA0216	2		PA0216	0		PA0216	2			PA0216	6		PA0216	4		PA0216	5
PA0217	5		PA0217	7		PA0217	7			PA0217	12		PA0217	22		PA0217	17
PA0218	6		PA0218	12		PA0218	11			PA0218	26		PA0218	26		PA0218	24
PA0219	1		PA0219	3		PA0219	3			PA0219	1		PA0219	8		PA0219	4
PA0220	4		PA0220	14		PA0220	6			PA0220	12		PA0220	18		PA0220	17
PA0221	0		PA0221	0		PA0221	0			PA0221	13		PA0221	5		PA0221	19
PA0222	2		PA0222	9		PA0222	5			PA0222	6		PA0222	7		PA0222	3
PA0223	1		PA0223	1		PA0223	8			PA0223	0		PA0223	6		PA0223	4
PA0224	3		PA0224	4		PA0224	6			PA0224	13		PA0224	13		PA0224	19
PA0225	13		PA0225	3		PA0225	9			PA0225	8		PA0225	2		PA0225	2
PA0226	0		PA0226	1		PA0226	4			PA0226	6		PA0226	10		PA0226	12
PA0227	0		PA0227	0		PA0227	0			PA0227	10		PA0227	5		PA0227	9
PA0228	2		PA0228	3		PA0228	6			PA0228	4		PA0228	7		PA0228	7
PA0229	4		PA0229	12		PA0229	12			PA0229	2		PA0229	5		PA0229	7
PA0230	0		PA0230	0		PA0230	0			PA0230	3		PA0230	8		PA0230	0
PA0231	0		PA0231	0		PA0231	2			PA0231	7		PA0231	4		PA0231	8
PA0232	2		PA0232	6		PA0232	5			PA0232	4		PA0232	6		PA0232	6
PA0233	2		PA0233	0		PA0233	4			PA0233	4		PA0233	14		PA0233	12
PA0234	4		PA0234	7		PA0234	4			PA0234	4		PA0234	0		PA0234	4
PA0235	4		PA0235	0		PA0235	1			PA0235	3		PA0235	1		PA0235	26
PA0236	0		PA0236	2		PA0236	3			PA0236	11		PA0236	9		PA0236	16
PA0237	0		PA0237	0		PA0237	3			PA0237	0		PA0237	0		PA0237	2
PA0238	6		PA0238	0		PA0238	6			PA0238	5		PA0238	4		PA0238	3
PA0239	2		PA0239	3		PA0239	0			PA0239	5		PA0239	13		PA0239	9
PA0240	3		PA0240	11		PA0240	18			PA0240	4		PA0240	9		PA0240	18
PA0241	2		PA0241	5		PA0241	8			PA0241	7		PA0241	9		PA0241	14
PA0242	1		PA0242	3		PA0242	9			PA0242	5		PA0242	8		PA0242	12
PA0243	4		PA0243	5		PA0243	5			PA0243	17		PA0243	10		PA0243	4
PA0244	0		PA0244	0		PA0244	0			PA0244	0		PA0244	3		PA0244	6
PA0245	0		PA0245	2		PA0245	3			PA0245	16		PA0245	18		PA0245	53
PA0246	4		PA0246	9		PA0246	20			PA0246	6		PA0246	10		PA0246	9
PA0247	3		PA0247	3		PA0247	3			PA0247	9		PA0247	2		PA0247	12
PA0248	1		PA0248	3		PA0248	8			PA0248	7		PA0248	4		PA0248	26
PA0249	2		PA0249	0		PA0249	9			PA0249	20		PA0249	15		PA0249	17
PA0250	17		PA0250	17		PA0250	22			PA0250	13		PA0250	13		PA0250	58
PA0251	4		PA0251	2		PA0251	4			PA0251	3		PA0251	3		PA0251	6
PA0252	2		PA0252	6		PA0252	1			PA0252	2		PA0252	2		PA0252	2
PA0253	2		PA0253	6		PA0253	7			PA0253	0		PA0253	3		PA0253	0
PA0254	10		PA0254	9		PA0254	9			PA0254	9		PA0254	14		PA0254	28
PA0255	6		PA0255	9		PA0255	18			PA0255	16		PA0255	14		PA0255	33
PA0256	14		PA0256	26		PA0256	42			PA0256	33		PA0256	25		PA0256	36
PA0257	14		PA0257	17		PA0257	26			PA0257	2		PA0257	20		PA0257	21
PA0258	1		PA0258	6		PA0258	7			PA0258	0		PA0258	2		PA0258	3
PA0259	41		PA0259	51		PA0259	51			PA0259	44		PA0259	48		PA0259	58
PA0260	43		PA0260	28		PA0260	36			PA0260	29		PA0260	33		PA0260	48
PA0261	0		PA0261	3		PA0261	2			PA0261	4		PA0261	0		PA0261	3
PA0262	20		PA0262	11		PA0262	24			PA0262	0		PA0262	1		PA0262	7
PA0263	1		PA0263	2		PA0263	1			PA0263	4		PA0263	3		PA0263	3
PA0263.1	0		PA0263.1	4		PA0263.1	6			PA0263.1	2		PA0263.1	3		PA0263.1	8
PA0265	62		PA0265	79		PA0265	89			PA0265	107		PA0265	162		PA0265	232
PA0266	78		PA0266	94		PA0266	84			PA0266	181		PA0266	189		PA0266	267
PA0267	7		PA0267	7		PA0267	8			PA0267	10		PA0267	8		PA0267	21
PA0268	4		PA0268	4		PA0268	6			PA0268	8		PA0268	6		PA0268	6
PA0269	2		PA0269	10		PA0269	16			PA0269	16		PA0269	11		PA0269	22
PA0270	8		PA0270	11		PA0270	4			PA0270	6		PA0270	13		PA0270	14
PA0271	0		PA0271	5		PA0271	1			PA0271	6		PA0271	6		PA0271	19
PA0272	4		PA0272	1		PA0272	15			PA0272	13		PA0272	14		PA0272	42
PA0273	3		PA0273	3		PA0273	3			PA0273	0		PA0273	6		PA0273	0
PA0274	4		PA0274	2		PA0274	0			PA0274	7		PA0274	11		PA0274	1
PA0275	11		PA0275	5		PA0275	13			PA0275	0		PA0275	13		PA0275	17
PA0276	2		PA0276	0		PA0276	2			PA0276	5		PA0276	0		PA0276	1
PA0277	7		PA0277	10		PA0277	11			PA0277	18		PA0277	16		PA0277	16
PA0278	3		PA0278	1		PA0278	0			PA0278	3		PA0278	4		PA0278	0
PA0279	0		PA0279	0		PA0279	1			PA0279	0		PA0279	0		PA0279	4
PA0280	9		PA0280	10		PA0280	20			PA0280	6		PA0280	6		PA0280	13
PA0281	12		PA0281	10		PA0281	13			PA0281	15		PA0281	6		PA0281	9
PA0282	1		PA0282	3		PA0282	7			PA0282	6		PA0282	4		PA0282	11
PA0283	78		PA0283	69		PA0283	100			PA0283	34		PA0283	32		PA0283	23
PA0284	99		PA0284	95		PA0284	120			PA0284	10		PA0284	24		PA0284	16
PA0285	20		PA0285	13		PA0285	19			PA0285	16		PA0285	19		PA0285	61
PA0286	45		PA0286	56		PA0286	69			PA0286	83		PA0286	99		PA0286	156
PA0287	2		PA0287	3		PA0287	3			PA0287	7		PA0287	1		PA0287	8
PA0288	4		PA0288	2		PA0288	4			PA0288	0		PA0288	1		PA0288	6
PA0289	4		PA0289	11		PA0289	10			PA0289	13		PA0289	9		PA0289	13
PA0290	13		PA0290	22		PA0290	20			PA0290	17		PA0290	14		PA0290	37
PA0291	144		PA0291	294		PA0291	254			PA0291	131		PA0291	106		PA0291	204
PA0292	34		PA0292	27		PA0292	36			PA0292	42		PA0292	61		PA0292	87
PA0293	11		PA0293	19		PA0293	27			PA0293	2		PA0293	13		PA0293	13
PA0294	0		PA0294	2		PA0294	14			PA0294	3		PA0294	8		PA0294	12
PA0295	3		PA0295	31		PA0295	30			PA0295	15		PA0295	24		PA0295	28
PA0296	58		PA0296	92		PA0296	111			PA0296	103		PA0296	96		PA0296	244
PA0297	72		PA0297	133		PA0297	131			PA0297	33		PA0297	28		PA0297	54
PA0298	84		PA0298	117		PA0298	99			PA0298	30		PA0298	37		PA0298	71
PA0299	88		PA0299	120		PA0299	147			PA0299	146		PA0299	151		PA0299	250
PA0300	77		PA0300	136		PA0300	122			PA0300	291		PA0300	390		PA0300	795
PA0301	27		PA0301	70		PA0301	65			PA0301	126		PA0301	149		PA0301	263
PA0302	25		PA0302	33		PA0302	28			PA0302	83		PA0302	89		PA0302	225
PA0303	22		PA0303	29		PA0303	64			PA0303	49		PA0303	65		PA0303	81
PA0304	10		PA0304	7		PA0304	8			PA0304	39		PA0304	51		PA0304	50
PA0305	11		PA0305	24		PA0305	16			PA0305	49		PA0305	59		PA0305	140
PA0306	18		PA0306	3		PA0306	11			PA0306	16		PA0306	6		PA0306	24
PA0306a	43		PA0306a	45		PA0306a	54			PA0306a	55		PA0306a	58		PA0306a	107
PA0307	4		PA0307	7		PA0307	14			PA0307	8		PA0307	14		PA0307	36
PA0308	1		PA0308	5		PA0308	7			PA0308	14		PA0308	2		PA0308	36
PA0309	12		PA0309	12		PA0309	28			PA0309	12		PA0309	16		PA0309	21
PA0310	11		PA0310	4		PA0310	15			PA0310	9		PA0310	20		PA0310	15
PA0311	0		PA0311	3		PA0311	2			PA0311	0		PA0311	2		PA0311	4
PA0312	9		PA0312	28		PA0312	23			PA0312	22		PA0312	31		PA0312	30
PA0313	11		PA0313	10		PA0313	19			PA0313	25		PA0313	18		PA0313	54
PA0314	12		PA0314	8		PA0314	34			PA0314	19		PA0314	27		PA0314	49
PA0315	58		PA0315	78		PA0315	65			PA0315	118		PA0315	138		PA0315	223
PA0316	65		PA0316	85		PA0316	102			PA0316	176		PA0316	180		PA0316	247
PA0317	44		PA0317	59		PA0317	63			PA0317	61		PA0317	94		PA0317	157
PA0318	10		PA0318	10		PA0318	11			PA0318	28		PA0318	23		PA0318	51
PA0319	6		PA0319	19		PA0319	14			PA0319	31		PA0319	28		PA0319	66
PA0320	58		PA0320	100		PA0320	83			PA0320	4		PA0320	10		PA0320	19
PA0321	8		PA0321	4		PA0321	18			PA0321	3		PA0321	10		PA0321	21
PA0322	10		PA0322	4		PA0322	8			PA0322	8		PA0322	8		PA0322	4
PA0323	4		PA0323	5		PA0323	10			PA0323	6		PA0323	7		PA0323	18
PA0324	19		PA0324	13		PA0324	5			PA0324	9		PA0324	7		PA0324	1
PA0325	5		PA0325	15		PA0325	17			PA0325	8		PA0325	13		PA0325	11
PA0326	1		PA0326	5		PA0326	4			PA0326	3		PA0326	5		PA0326	11
PA0327	26		PA0327	35		PA0327	49			PA0327	18		PA0327	29		PA0327	43
PA0328	12		PA0328	30		PA0328	20			PA0328	21		PA0328	25		PA0328	59
PA0329	64		PA0329	122		PA0329	106			PA0329	46		PA0329	67		PA0329	104
PA0330	20		PA0330	20		PA0330	28			PA0330	20		PA0330	21		PA0330	51
PA0331	18		PA0331	25		PA0331	28			PA0331	26		PA0331	28		PA0331	49
PA0332	7		PA0332	8		PA0332	17			PA0332	4		PA0332	8		PA0332	9
PA0333	3		PA0333	10		PA0333	4			PA0333	15		PA0333	15		PA0333	5
PA0334	4		PA0334	9		PA0334	12			PA0334	2		PA0334	5		PA0334	23
PA0335	8		PA0335	12		PA0335	14			PA0335	16		PA0335	28		PA0335	30
PA0336	121		PA0336	157		PA0336	162			PA0336	59		PA0336	84		PA0336	131
PA0337	45		PA0337	106		PA0337	114			PA0337	131		PA0337	119		PA0337	305
PA0338	16		PA0338	27		PA0338	16			PA0338	10		PA0338	32		PA0338	30
PA0339	1		PA0339	9		PA0339	5			PA0339	0		PA0339	8		PA0339	3
PA0340	11		PA0340	13		PA0340	2			PA0340	4		PA0340	8		PA0340	13
PA0341	6		PA0341	18		PA0341	23			PA0341	20		PA0341	29		PA0341	52
PA0342	12		PA0342	29		PA0342	25			PA0342	43		PA0342	43		PA0342	71
PA0343	7		PA0343	9		PA0343	18			PA0343	15		PA0343	11		PA0343	15
PA0344	4		PA0344	7		PA0344	8			PA0344	13		PA0344	11		PA0344	12
PA0345	2		PA0345	0		PA0345	0			PA0345	6		PA0345	10		PA0345	0
PA0346	6		PA0346	2		PA0346	1			PA0346	0		PA0346	3		PA0346	7
PA0347	4		PA0347	18		PA0347	16			PA0347	1		PA0347	8		PA0347	6
PA0348	8		PA0348	3		PA0348	5			PA0348	8		PA0348	3		PA0348	8
PA0349	11		PA0349	6		PA0349	2			PA0349	3		PA0349	0		PA0349	5
PA0350	4		PA0350	2		PA0350	6			PA0350	0		PA0350	2		PA0350	8
PA0351	4		PA0351	4		PA0351	11			PA0351	8		PA0351	6		PA0351	19
PA0352	6		PA0352	15		PA0352	15			PA0352	11		PA0352	19		PA0352	17
PA0353	59		PA0353	107		PA0353	69			PA0353	62		PA0353	103		PA0353	129
PA0354	15		PA0354	9		PA0354	18			PA0354	10		PA0354	17		PA0354	11
PA0355	11		PA0355	16		PA0355	20			PA0355	2		PA0355	11		PA0355	7
PA0356	6		PA0356	8		PA0356	9			PA0356	4		PA0356	8		PA0356	12
PA0357	6		PA0357	15		PA0357	19			PA0357	12		PA0357	15		PA0357	26
PA0358	0		PA0358	2		PA0358	4			PA0358	10		PA0358	13		PA0358	13
PA0359	16		PA0359	12		PA0359	23			PA0359	8		PA0359	38		PA0359	34
PA0360	15		PA0360	26		PA0360	20			PA0360	17		PA0360	16		PA0360	25
PA0361	7		PA0361	13		PA0361	27			PA0361	32		PA0361	26		PA0361	41
PA0362	7		PA0362	21		PA0362	28			PA0362	7		PA0362	6		PA0362	17
PA0363	8		PA0363	9		PA0363	19			PA0363	27		PA0363	22		PA0363	58
PA0364	5		PA0364	12		PA0364	12			PA0364	17		PA0364	20		PA0364	26
PA0365	3		PA0365	4		PA0365	8			PA0365	8		PA0365	18		PA0365	17
PA0366	45		PA0366	31		PA0366	38			PA0366	26		PA0366	48		PA0366	73
PA0367	29		PA0367	37		PA0367	20			PA0367	33		PA0367	16		PA0367	42
PA0367a	2		PA0367a	3		PA0367a	7			PA0367a	7		PA0367a	3		PA0367a	5
PA0368	5		PA0368	8		PA0368	8			PA0368	8		PA0368	13		PA0368	19
PA0370	5		PA0370	1		PA0370	3			PA0370	2		PA0370	13		PA0370	18
PA0371	12		PA0371	26		PA0371	28			PA0371	53		PA0371	59		PA0371	99
PA0372	23		PA0372	25		PA0372	38			PA0372	96		PA0372	89		PA0372	95
PA0373	44		PA0373	35		PA0373	50			PA0373	85		PA0373	92		PA0373	106
PA0374	15		PA0374	11		PA0374	1			PA0374	48		PA0374	49		PA0374	58
PA0375	24		PA0375	30		PA0375	31			PA0375	29		PA0375	62		PA0375	43
PA0376	371		PA0376	426		PA0376	486			PA0376	263		PA0376	324		PA0376	606
PA0377	6		PA0377	0		PA0377	3			PA0377	4		PA0377	7		PA0377	4
PA0378	6		PA0378	2		PA0378	7			PA0378	20		PA0378	12		PA0378	6
PA0379	3		PA0379	7		PA0379	9			PA0379	11		PA0379	10		PA0379	9
PA0380	1		PA0380	1		PA0380	2			PA0380	2		PA0380	8		PA0380	8
PA0381	4		PA0381	14		PA0381	25			PA0381	66		PA0381	94		PA0381	139
PA0382	6		PA0382	15		PA0382	9			PA0382	13		PA0382	9		PA0382	20
PA0383	2		PA0383	4		PA0383	8			PA0383	9		PA0383	14		PA0383	24
PA0384	0		PA0384	5		PA0384	2			PA0384	1		PA0384	5		PA0384	7
PA0385	4		PA0385	10		PA0385	8			PA0385	3		PA0385	8		PA0385	16
PA0386	7		PA0386	4		PA0386	3			PA0386	6		PA0386	5		PA0386	11
PA0387	4		PA0387	8		PA0387	6			PA0387	21		PA0387	10		PA0387	20
PA0388	98		PA0388	151		PA0388	123			PA0388	35		PA0388	71		PA0388	88
PA0389	22		PA0389	11		PA0389	18			PA0389	21		PA0389	25		PA0389	27
PA0390	13		PA0390	19		PA0390	28			PA0390	18		PA0390	5		PA0390	17
PA0391	15		PA0391	29		PA0391	27			PA0391	24		PA0391	40		PA0391	66
PA0392	12		PA0392	24		PA0392	19			PA0392	16		PA0392	15		PA0392	39
PA0393	2		PA0393	12		PA0393	5			PA0393	22		PA0393	22		PA0393	41
PA0394	16		PA0394	26		PA0394	27			PA0394	44		PA0394	68		PA0394	56
PA0395	37		PA0395	37		PA0395	51			PA0395	65		PA0395	47		PA0395	136
PA0396	38		PA0396	77		PA0396	45			PA0396	29		PA0396	54		PA0396	80
PA0397	6		PA0397	12		PA0397	24			PA0397	24		PA0397	14		PA0397	41
PA0398	4		PA0398	12		PA0398	9			PA0398	1		PA0398	15		PA0398	11
PA0399	38		PA0399	49		PA0399	44			PA0399	65		PA0399	88		PA0399	119
PA0400	11		PA0400	14		PA0400	39			PA0400	68		PA0400	80		PA0400	105
PA0401	12		PA0401	4		PA0401	11			PA0401	45		PA0401	31		PA0401	59
PA0402	19		PA0402	41		PA0402	44			PA0402	58		PA0402	34		PA0402	100
PA0403	3		PA0403	8		PA0403	10			PA0403	12		PA0403	39		PA0403	35
PA0404	12		PA0404	4		PA0404	11			PA0404	10		PA0404	14		PA0404	33
PA0405	17		PA0405	29		PA0405	21			PA0405	25		PA0405	39		PA0405	51
PA0406	6		PA0406	8		PA0406	15			PA0406	12		PA0406	12		PA0406	38
PA0407	39		PA0407	69		PA0407	58			PA0407	24		PA0407	45		PA0407	59
PA0408	97		PA0408	147		PA0408	128			PA0408	56		PA0408	79		PA0408	149
PA0409	36		PA0409	28		PA0409	36			PA0409	54		PA0409	40		PA0409	96
PA0410	9		PA0410	24		PA0410	15			PA0410	13		PA0410	19		PA0410	55
PA0411	80		PA0411	65		PA0411	79			PA0411	111		PA0411	100		PA0411	263
PA0412	10		PA0412	13		PA0412	25			PA0412	16		PA0412	13		PA0412	21
PA0413	48		PA0413	78		PA0413	53			PA0413	158		PA0413	171		PA0413	250
PA0414	2		PA0414	7		PA0414	12			PA0414	6		PA0414	6		PA0414	21
PA0415	0		PA0415	1		PA0415	1			PA0415	5		PA0415	1		PA0415	8
PA0416	0		PA0416	3		PA0416	3			PA0416	2		PA0416	1		PA0416	3
PA0417	2		PA0417	5		PA0417	0			PA0417	1		PA0417	2		PA0417	2
PA0418	3		PA0418	11		PA0418	16			PA0418	14		PA0418	5		PA0418	5
PA0419	9		PA0419	2		PA0419	12			PA0419	11		PA0419	1		PA0419	15
PA0420	20		PA0420	21		PA0420	34			PA0420	24		PA0420	15		PA0420	67
PA0421	24		PA0421	38		PA0421	25			PA0421	61		PA0421	58		PA0421	121
PA0422	2		PA0422	18		PA0422	19			PA0422	9		PA0422	10		PA0422	19
PA0423	96		PA0423	120		PA0423	120			PA0423	89		PA0423	126		PA0423	170
PA0424	26		PA0424	24		PA0424	41			PA0424	35		PA0424	60		PA0424	132
PA0425	49		PA0425	72		PA0425	109			PA0425	130		PA0425	123		PA0425	258
PA0426	109		PA0426	176		PA0426	182			PA0426	250		PA0426	329		PA0426	543
PA0427	77		PA0427	78		PA0427	83			PA0427	113		PA0427	150		PA0427	284
PA0428	52		PA0428	61		PA0428	100			PA0428	93		PA0428	148		PA0428	165
PA0429	33		PA0429	56		PA0429	60			PA0429	57		PA0429	69		PA0429	112
PA0430	19		PA0430	24		PA0430	11			PA0430	28		PA0430	32		PA0430	76
PA0431	11		PA0431	36		PA0431	26			PA0431	60		PA0431	73		PA0431	105
PA0432	167		PA0432	241		PA0432	266			PA0432	483		PA0432	526		PA0432	1068
PA0433	0		PA0433	0		PA0433	4			PA0433	1		PA0433	2		PA0433	5
PA0434	14		PA0434	16		PA0434	10			PA0434	12		PA0434	14		PA0434	26
PA0435	4		PA0435	8		PA0435	5			PA0435	4		PA0435	6		PA0435	6
PA0436	29		PA0436	29		PA0436	23			PA0436	20		PA0436	27		PA0436	27
PA0437	3		PA0437	8		PA0437	20			PA0437	25		PA0437	23		PA0437	33
PA0438	2		PA0438	16		PA0438	9			PA0438	4		PA0438	7		PA0438	18
PA0439	4		PA0439	2		PA0439	4			PA0439	7		PA0439	8		PA0439	17
PA0440	2		PA0440	5		PA0440	8			PA0440	5		PA0440	9		PA0440	9
PA0441	1		PA0441	4		PA0441	3			PA0441	9		PA0441	16		PA0441	23
PA0442	0		PA0442	3		PA0442	0			PA0442	0		PA0442	0		PA0442	0
PA0443	9		PA0443	2		PA0443	9			PA0443	3		PA0443	4		PA0443	14
PA0444	6		PA0444	4		PA0444	9			PA0444	15		PA0444	6		PA0444	17
PA0445	0		PA0445	0		PA0445	0			PA0445	2		PA0445	0		PA0445	3
PA0446	20		PA0446	29		PA0446	36			PA0446	184		PA0446	242		PA0446	239
PA0447	120		PA0447	173		PA0447	271			PA0447	718		PA0447	887		PA0447	1193
PA0448	8		PA0448	16		PA0448	15			PA0448	7		PA0448	13		PA0448	21
PA0449	45		PA0449	58		PA0449	58			PA0449	90		PA0449	93		PA0449	154
PA0450	2		PA0450	11		PA0450	16			PA0450	15		PA0450	11		PA0450	16
PA0451	26		PA0451	36		PA0451	46			PA0451	9		PA0451	22		PA0451	7
PA0451a	13		PA0451a	3		PA0451a	7			PA0451a	4		PA0451a	2		PA0451a	2
PA0452	30		PA0452	15		PA0452	25			PA0452	3		PA0452	2		PA0452	9
PA0454	14		PA0454	17		PA0454	19			PA0454	18		PA0454	20		PA0454	40
PA0455	9		PA0455	10		PA0455	23			PA0455	27		PA0455	20		PA0455	35
PA0456	342		PA0456	562		PA0456	649			PA0456	209		PA0456	298		PA0456	305
PA0457	2		PA0457	1		PA0457	6			PA0457	0		PA0457	4		PA0457	7
PA0457.1	0		PA0457.1	3		PA0457.1	6			PA0457.1	2		PA0457.1	7		PA0457.1	7
PA0458	6		PA0458	9		PA0458	24			PA0458	10		PA0458	9		PA0458	10
PA0459	189		PA0459	262		PA0459	251			PA0459	118		PA0459	163		PA0459	210
PA0460	32		PA0460	95		PA0460	69			PA0460	66		PA0460	72		PA0460	99
PA0461	22		PA0461	41		PA0461	49			PA0461	60		PA0461	62		PA0461	111
PA0462	20		PA0462	18		PA0462	25			PA0462	26		PA0462	22		PA0462	25
PA0463	3		PA0463	4		PA0463	11			PA0463	7		PA0463	7		PA0463	10
PA0464	4		PA0464	6		PA0464	12			PA0464	16		PA0464	12		PA0464	6
PA0465	1		PA0465	9		PA0465	13			PA0465	3		PA0465	3		PA0465	11
PA0466	0		PA0466	4		PA0466	0			PA0466	1		PA0466	2		PA0466	3
PA0467	4		PA0467	1		PA0467	6			PA0467	5		PA0467	9		PA0467	4
PA0468	10		PA0468	9		PA0468	7			PA0468	10		PA0468	13		PA0468	19
PA0469	10		PA0469	6		PA0469	13			PA0469	21		PA0469	12		PA0469	28
PA0470	20		PA0470	28		PA0470	31			PA0470	30		PA0470	29		PA0470	59
PA0471	3		PA0471	3		PA0471	2			PA0471	8		PA0471	17		PA0471	11
PA0472	4		PA0472	0		PA0472	1			PA0472	8		PA0472	23		PA0472	16
PA0473	8		PA0473	4		PA0473	3			PA0473	20		PA0473	16		PA0473	63
PA0474	2		PA0474	0		PA0474	3			PA0474	1		PA0474	2		PA0474	0
PA0475	0		PA0475	0		PA0475	6			PA0475	8		PA0475	6		PA0475	6
PA0476	8		PA0476	26		PA0476	17			PA0476	58		PA0476	41		PA0476	84
PA0477	8		PA0477	7		PA0477	2			PA0477	11		PA0477	16		PA0477	23
PA0478	0		PA0478	0		PA0478	10			PA0478	1		PA0478	5		PA0478	9
PA0479	3		PA0479	2		PA0479	5			PA0479	5		PA0479	4		PA0479	12
PA0480	0		PA0480	1		PA0480	2			PA0480	0		PA0480	2		PA0480	3
PA0481	2		PA0481	9		PA0481	7			PA0481	6		PA0481	16		PA0481	12
PA0482	93		PA0482	179		PA0482	252			PA0482	848		PA0482	982		PA0482	1782
PA0483	45		PA0483	69		PA0483	61			PA0483	23		PA0483	9		PA0483	49
PA0484	37		PA0484	38		PA0484	59			PA0484	49		PA0484	52		PA0484	78
PA0485	23		PA0485	18		PA0485	38			PA0485	9		PA0485	6		PA0485	22
PA0486	12		PA0486	8		PA0486	15			PA0486	20		PA0486	21		PA0486	26
PA0487	13		PA0487	3		PA0487	19			PA0487	16		PA0487	13		PA0487	37
PA0488	0		PA0488	1		PA0488	4			PA0488	0		PA0488	0		PA0488	5
PA0489	0		PA0489	5		PA0489	0			PA0489	0		PA0489	3		PA0489	6
PA0490	5		PA0490	12		PA0490	14			PA0490	5		PA0490	4		PA0490	16
PA0491	4		PA0491	9		PA0491	6			PA0491	16		PA0491	21		PA0491	45
PA0492	8		PA0492	10		PA0492	19			PA0492	4		PA0492	3		PA0492	5
PA0493	2		PA0493	1		PA0493	2			PA0493	0		PA0493	1		PA0493	6
PA0494	15		PA0494	26		PA0494	25			PA0494	4		PA0494	7		PA0494	2
PA0495	9		PA0495	18		PA0495	26			PA0495	9		PA0495	8		PA0495	28
PA0496	12		PA0496	16		PA0496	9			PA0496	0		PA0496	5		PA0496	15
PA0497	11		PA0497	15		PA0497	15			PA0497	3		PA0497	4		PA0497	18
PA0498	43		PA0498	73		PA0498	48			PA0498	31		PA0498	24		PA0498	49
PA0499	3		PA0499	11		PA0499	2			PA0499	9		PA0499	5		PA0499	26
PA0500	30		PA0500	38		PA0500	64			PA0500	191		PA0500	224		PA0500	411
PA0501	2		PA0501	7		PA0501	5			PA0501	13		PA0501	15		PA0501	44
PA0502	0		PA0502	4		PA0502	8			PA0502	5		PA0502	10		PA0502	16
PA0503	0		PA0503	0		PA0503	1			PA0503	8		PA0503	3		PA0503	6
PA0504	0		PA0504	2		PA0504	0			PA0504	2		PA0504	4		PA0504	0
PA0505	3		PA0505	26		PA0505	15			PA0505	16		PA0505	50		PA0505	26
PA0506	156		PA0506	206		PA0506	225			PA0506	1240		PA0506	1407		PA0506	2114
PA0507	6		PA0507	26		PA0507	12			PA0507	31		PA0507	26		PA0507	28
PA0508	24		PA0508	64		PA0508	69			PA0508	176		PA0508	152		PA0508	191
PA0509	29		PA0509	29		PA0509	25			PA0509	8		PA0509	5		PA0509	6
PA0510	4		PA0510	11		PA0510	6			PA0510	10		PA0510	1		PA0510	3
PA0511	14		PA0511	21		PA0511	5			PA0511	5		PA0511	0		PA0511	6
PA0512	5		PA0512	7		PA0512	6			PA0512	9		PA0512	9		PA0512	0
PA0513	0		PA0513	3		PA0513	7			PA0513	1		PA0513	0		PA0513	5
PA0514	7		PA0514	3		PA0514	7			PA0514	0		PA0514	2		PA0514	3
PA0515	2		PA0515	7		PA0515	5			PA0515	0		PA0515	2		PA0515	0
PA0516	26		PA0516	45		PA0516	37			PA0516	3		PA0516	3		PA0516	7
PA0517	4		PA0517	6		PA0517	11			PA0517	0		PA0517	0		PA0517	0
PA0518	23		PA0518	15		PA0518	15			PA0518	0		PA0518	2		PA0518	3
PA0519	373		PA0519	693		PA0519	730			PA0519	20		PA0519	54		PA0519	47
PA0520	0		PA0520	1		PA0520	16			PA0520	10		PA0520	5		PA0520	7
PA0521	5		PA0521	0		PA0521	4			PA0521	0		PA0521	1		PA0521	3
PA0522	0		PA0522	0		PA0522	2			PA0522	0		PA0522	1		PA0522	0
PA0523	37		PA0523	69		PA0523	70			PA0523	0		PA0523	0		PA0523	5
PA0524	27		PA0524	81		PA0524	58			PA0524	3		PA0524	3		PA0524	11
PA0525	13		PA0525	23		PA0525	32			PA0525	0		PA0525	0		PA0525	3
PA0526	3		PA0526	0		PA0526	3			PA0526	0		PA0526	1		PA0526	1
PA0527	24		PA0527	37		PA0527	70			PA0527	35		PA0527	41		PA0527	64
PA0527.1	20		PA0527.1	21		PA0527.1	22			PA0527.1	2		PA0527.1	0		PA0527.1	6
PA0528	3		PA0528	11		PA0528	7			PA0528	1		PA0528	10		PA0528	8
PA0529	45		PA0529	28		PA0529	48			PA0529	9		PA0529	2		PA0529	19
PA0530	7		PA0530	6		PA0530	27			PA0530	3		PA0530	6		PA0530	15
PA0531	4		PA0531	7		PA0531	6			PA0531	4		PA0531	5		PA0531	12
PA0532	6		PA0532	6		PA0532	4			PA0532	7		PA0532	3		PA0532	16
PA0533	9		PA0533	23		PA0533	26			PA0533	15		PA0533	5		PA0533	14
PA0534	15		PA0534	16		PA0534	35			PA0534	40		PA0534	32		PA0534	74
PA0535	11		PA0535	3		PA0535	12			PA0535	4		PA0535	14		PA0535	12
PA0536	36		PA0536	34		PA0536	31			PA0536	21		PA0536	26		PA0536	39
PA0537	37		PA0537	47		PA0537	40			PA0537	24		PA0537	48		PA0537	62
PA0538	2		PA0538	4		PA0538	15			PA0538	6		PA0538	19		PA0538	25
PA0539	6		PA0539	11		PA0539	0			PA0539	5		PA0539	9		PA0539	7
PA0540	4		PA0540	7		PA0540	3			PA0540	3		PA0540	2		PA0540	9
PA0541	6		PA0541	21		PA0541	25			PA0541	87		PA0541	67		PA0541	82
PA0542	18		PA0542	25		PA0542	24			PA0542	16		PA0542	41		PA0542	65
PA0543	2		PA0543	3		PA0543	14			PA0543	3		PA0543	15		PA0543	4
PA0544	23		PA0544	9		PA0544	10			PA0544	17		PA0544	29		PA0544	34
PA0545	14		PA0545	24		PA0545	22			PA0545	2		PA0545	26		PA0545	27
PA0546	38		PA0546	50		PA0546	55			PA0546	73		PA0546	76		PA0546	189
PA0547	15		PA0547	37		PA0547	40			PA0547	25		PA0547	24		PA0547	36
PA0548	52		PA0548	73		PA0548	86			PA0548	112		PA0548	136		PA0548	181
PA0549	0		PA0549	0		PA0549	7			PA0549	3		PA0549	15		PA0549	8
PA0550	0		PA0550	2		PA0550	2			PA0550	4		PA0550	11		PA0550	25
PA0551	15		PA0551	19		PA0551	24			PA0551	22		PA0551	32		PA0551	52
PA0552	22		PA0552	49		PA0552	45			PA0552	73		PA0552	71		PA0552	79
PA0553	6		PA0553	20		PA0553	29			PA0553	14		PA0553	10		PA0553	10
PA0554	37		PA0554	45		PA0554	44			PA0554	24		PA0554	27		PA0554	35
PA0555	102		PA0555	127		PA0555	106			PA0555	160		PA0555	149		PA0555	340
PA0556	2		PA0556	1		PA0556	0			PA0556	3		PA0556	1		PA0556	3
PA0557	1		PA0557	8		PA0557	3			PA0557	10		PA0557	3		PA0557	7
PA0558	1		PA0558	4		PA0558	5			PA0558	21		PA0558	22		PA0558	36
PA0559	9		PA0559	6		PA0559	12			PA0559	13		PA0559	26		PA0559	36
PA0560	2		PA0560	6		PA0560	1			PA0560	4		PA0560	2		PA0560	9
PA0561	7		PA0561	10		PA0561	8			PA0561	1		PA0561	6		PA0561	8
PA0562	8		PA0562	1		PA0562	3			PA0562	5		PA0562	8		PA0562	19
PA0563	35		PA0563	52		PA0563	58			PA0563	5		PA0563	15		PA0563	26
PA0564	3		PA0564	3		PA0564	0			PA0564	3		PA0564	6		PA0564	6
PA0565	5		PA0565	9		PA0565	11			PA0565	3		PA0565	8		PA0565	17
PA0566	1		PA0566	7		PA0566	2			PA0566	3		PA0566	4		PA0566	4
PA0567	4		PA0567	1		PA0567	3			PA0567	9		PA0567	12		PA0567	16
PA0568	1		PA0568	0		PA0568	1			PA0568	0		PA0568	7		PA0568	12
PA0569	1		PA0569	4		PA0569	4			PA0569	1		PA0569	3		PA0569	4
PA0570	1		PA0570	1		PA0570	2			PA0570	0		PA0570	3		PA0570	1
PA0571	2		PA0571	4		PA0571	7			PA0571	7		PA0571	15		PA0571	9
PA0572	73		PA0572	63		PA0572	86			PA0572	46		PA0572	55		PA0572	38
PA0573	5		PA0573	20		PA0573	7			PA0573	8		PA0573	6		PA0573	9
PA0574	22		PA0574	14		PA0574	15			PA0574	12		PA0574	21		PA0574	28
PA0574.1	0		PA0574.1	0		PA0574.1	0			PA0574.1	0		PA0574.1	0		PA0574.1	1
PA0575	30		PA0575	31		PA0575	56			PA0575	23		PA0575	18		PA0575	33
PA0576	293		PA0576	331		PA0576	328			PA0576	243		PA0576	276		PA0576	433
PA0577	51		PA0577	101		PA0577	89			PA0577	44		PA0577	93		PA0577	91
PA0578	7		PA0578	10		PA0578	16			PA0578	16		PA0578	14		PA0578	44
PA0579	69		PA0579	98		PA0579	61			PA0579	23		PA0579	42		PA0579	78
PA0580	16		PA0580	23		PA0580	27			PA0580	28		PA0580	13		PA0580	17
PA0581	3		PA0581	12		PA0581	21			PA0581	23		PA0581	16		PA0581	14
PA0582	3		PA0582	0		PA0582	5			PA0582	3		PA0582	1		PA0582	3
PA0583	0		PA0583	6		PA0583	6			PA0583	17		PA0583	7		PA0583	8
PA0584	12		PA0584	3		PA0584	8			PA0584	12		PA0584	16		PA0584	26
PA0585	5		PA0585	2		PA0585	8			PA0585	12		PA0585	10		PA0585	16
PA0586	135		PA0586	193		PA0586	226			PA0586	95		PA0586	118		PA0586	190
PA0587	116		PA0587	168		PA0587	181			PA0587	70		PA0587	90		PA0587	122
PA0588	1188		PA0588	1659		PA0588	1954			PA0588	505		PA0588	686		PA0588	1099
PA0589	8		PA0589	4		PA0589	5			PA0589	0		PA0589	2		PA0589	18
PA0590	10		PA0590	10		PA0590	17			PA0590	22		PA0590	43		PA0590	55
PA0591	1		PA0591	8		PA0591	13			PA0591	5		PA0591	5		PA0591	14
PA0592	4		PA0592	6		PA0592	9			PA0592	19		PA0592	8		PA0592	24
PA0593	12		PA0593	11		PA0593	5			PA0593	14		PA0593	24		PA0593	44
PA0594	32		PA0594	66		PA0594	57			PA0594	51		PA0594	74		PA0594	166
PA0595	243		PA0595	300		PA0595	256			PA0595	208		PA0595	274		PA0595	399
PA0596	28		PA0596	27		PA0596	32			PA0596	43		PA0596	45		PA0596	68
PA0597	5		PA0597	0		PA0597	11			PA0597	6		PA0597	6		PA0597	15
PA0598	8		PA0598	31		PA0598	48			PA0598	12		PA0598	12		PA0598	21
PA0599	8		PA0599	5		PA0599	21			PA0599	16		PA0599	10		PA0599	16
PA0600	26		PA0600	54		PA0600	66			PA0600	40		PA0600	33		PA0600	41
PA0601	8		PA0601	20		PA0601	21			PA0601	12		PA0601	13		PA0601	28
PA0602	17		PA0602	23		PA0602	25			PA0602	6		PA0602	25		PA0602	46
PA0603	22		PA0603	43		PA0603	44			PA0603	39		PA0603	57		PA0603	80
PA0604	19		PA0604	23		PA0604	30			PA0604	85		PA0604	94		PA0604	179
PA0605	29		PA0605	36		PA0605	52			PA0605	17		PA0605	21		PA0605	36
PA0606	42		PA0606	52		PA0606	54			PA0606	6		PA0606	22		PA0606	20
PA0607	22		PA0607	30		PA0607	41			PA0607	34		PA0607	33		PA0607	50
PA0608	22		PA0608	26		PA0608	42			PA0608	12		PA0608	9		PA0608	28
PA0609	49		PA0609	112		PA0609	102			PA0609	45		PA0609	43		PA0609	75
PA0610	898		PA0610	1365		PA0610	1436			PA0610	27		PA0610	39		PA0610	91
PA0611	131		PA0611	123		PA0611	168			PA0611	15		PA0611	5		PA0611	29
PA0612	335		PA0612	387		PA0612	539			PA0612	5		PA0612	7		PA0612	13
PA0613	1143		PA0613	1366		PA0613	1828			PA0613	11		PA0613	24		PA0613	15
PA0614	449		PA0614	402		PA0614	652			PA0614	10		PA0614	12		PA0614	2
PA0615	367		PA0615	571		PA0615	983			PA0615	17		PA0615	20		PA0615	19
PA0616	2674		PA0616	3221		PA0616	4186			PA0616	20		PA0616	48		PA0616	44
PA0617	1092		PA0617	1529		PA0617	2029			PA0617	22		PA0617	31		PA0617	11
PA0618	2146		PA0618	3185		PA0618	4107			PA0618	29		PA0618	52		PA0618	31
PA0619	1566		PA0619	2346		PA0619	3304			PA0619	36		PA0619	73		PA0619	37
PA0620	17121		PA0620	22541		PA0620	24215			PA0620	133		PA0620	266		PA0620	201
PA0621	7203		PA0621	8588		PA0621	8779			PA0621	35		PA0621	80		PA0621	70
PA0622	24688		PA0622	33082		PA0622	39342			PA0622	188		PA0622	376		PA0622	275
PA0623	7146		PA0623	9754		PA0623	12026			PA0623	68		PA0623	110		PA0623	81
PA0624	7790		PA0624	9703		PA0624	11465			PA0624	28		PA0624	105		PA0624	41
PA0625	19561		PA0625	25058		PA0625	30937			PA0625	174		PA0625	321		PA0625	203
PA0626	1818		PA0626	2441		PA0626	2881			PA0626	18		PA0626	49		PA0626	36
PA0627	273		PA0627	413		PA0627	448			PA0627	11		PA0627	22		PA0627	8
PA0628	6215		PA0628	8118		PA0628	9233			PA0628	31		PA0628	60		PA0628	73
PA0629	462		PA0629	688		PA0629	796			PA0629	1		PA0629	11		PA0629	16
PA0630	71		PA0630	63		PA0630	136			PA0630	0		PA0630	3		PA0630	3
PA0631	371		PA0631	377		PA0631	462			PA0631	5		PA0631	7		PA0631	7
PA0633	3604		PA0633	5035		PA0633	6302			PA0633	34		PA0633	102		PA0633	90
PA0634	1765		PA0634	2557		PA0634	3581			PA0634	31		PA0634	66		PA0634	37
PA0635	1345		PA0635	2249		PA0635	2755			PA0635	11		PA0635	29		PA0635	21
PA0636	9232		PA0636	11692		PA0636	12635			PA0636	70		PA0636	131		PA0636	94
PA0637	422		PA0637	500		PA0637	656			PA0637	7		PA0637	8		PA0637	13
PA0638	865		PA0638	1279		PA0638	1784			PA0638	16		PA0638	29		PA0638	23
PA0639	3773		PA0639	4924		PA0639	5811			PA0639	38		PA0639	51		PA0639	56
PA0640	3640		PA0640	4453		PA0640	5742			PA0640	22		PA0640	51		PA0640	57
PA0641	13704		PA0641	16528		PA0641	17686			PA0641	114		PA0641	143		PA0641	151
PA0643	4292		PA0643	5183		PA0643	4994			PA0643	47		PA0643	78		PA0643	52
PA0644	1200		PA0644	1389		PA0644	1639			PA0644	12		PA0644	25		PA0644	15
PA0645	653		PA0645	931		PA0645	914			PA0645	7		PA0645	39		PA0645	10
PA0646	9378		PA0646	11058		PA0646	10203			PA0646	63		PA0646	92		PA0646	67
PA0647	1358		PA0647	1758		PA0647	1780			PA0647	6		PA0647	17		PA0647	7
PA0648	877		PA0648	1105		PA0648	1036			PA0648	0		PA0648	21		PA0648	8
PA0649	146		PA0649	189		PA0649	204			PA0649	33		PA0649	40		PA0649	47
PA0650	280		PA0650	365		PA0650	533			PA0650	50		PA0650	46		PA0650	90
PA0651	85		PA0651	90		PA0651	112			PA0651	40		PA0651	28		PA0651	38
PA0652	148		PA0652	191		PA0652	194			PA0652	63		PA0652	96		PA0652	163
PA0653	73		PA0653	79		PA0653	74			PA0653	25		PA0653	19		PA0653	40
PA0654	204		PA0654	373		PA0654	348			PA0654	37		PA0654	36		PA0654	47
PA0655	76		PA0655	64		PA0655	97			PA0655	58		PA0655	74		PA0655	130
PA0656	49		PA0656	48		PA0656	59			PA0656	18		PA0656	19		PA0656	32
PA0657	129		PA0657	167		PA0657	192			PA0657	18		PA0657	21		PA0657	47
PA0658	77		PA0658	101		PA0658	128			PA0658	11		PA0658	38		PA0658	16
PA0659	96		PA0659	186		PA0659	169			PA0659	30		PA0659	52		PA0659	81
PA0660	36		PA0660	61		PA0660	81			PA0660	47		PA0660	54		PA0660	97
PA0661	91		PA0661	104		PA0661	109			PA0661	12		PA0661	16		PA0661	33
PA0662	20		PA0662	47		PA0662	38			PA0662	33		PA0662	39		PA0662	46
PA0663	45		PA0663	64		PA0663	73			PA0663	24		PA0663	15		PA0663	27
PA0664	25		PA0664	34		PA0664	38			PA0664	3		PA0664	9		PA0664	16
PA0665	63		PA0665	94		PA0665	102			PA0665	21		PA0665	42		PA0665	59
PA0666	35		PA0666	51		PA0666	49			PA0666	29		PA0666	19		PA0666	43
PA0667	152		PA0667	224		PA0667	212			PA0667	81		PA0667	96		PA0667	190
PA0668	72		PA0668	122		PA0668	72			PA0668	96		PA0668	98		PA0668	155
PA0668.1	0		PA0668.1	0		PA0668.1	0			PA0668.1	0		PA0668.1	0		PA0668.1	0
PA0668.2	0		PA0668.2	0		PA0668.2	0			PA0668.2	0		PA0668.2	0		PA0668.2	0
PA0668.3	0		PA0668.3	1		PA0668.3	0			PA0668.3	0		PA0668.3	0		PA0668.3	0
PA0668.4	39621		PA0668.4	46820		PA0668.4	37695			PA0668.4	25356		PA0668.4	24877		PA0668.4	41859
PA0668.5	0		PA0668.5	0		PA0668.5	0			PA0668.5	0		PA0668.5	0		PA0668.5	2
PA0669	50		PA0669	73		PA0669	67			PA0669	12		PA0669	11		PA0669	25
PA0670	9		PA0670	8		PA0670	40			PA0670	9		PA0670	5		PA0670	13
PA0671	14		PA0671	13		PA0671	24			PA0671	11		PA0671	3		PA0671	8
PA0672	1		PA0672	14		PA0672	10			PA0672	24		PA0672	38		PA0672	60
PA0673	2		PA0673	6		PA0673	1			PA0673	7		PA0673	6		PA0673	9
PA0674	7		PA0674	1		PA0674	8			PA0674	0		PA0674	1		PA0674	0
PA0675	5		PA0675	0		PA0675	1			PA0675	3		PA0675	3		PA0675	2
PA0676	4		PA0676	4		PA0676	8			PA0676	5		PA0676	9		PA0676	3
PA0677	0		PA0677	0		PA0677	0			PA0677	0		PA0677	0		PA0677	0
PA0678	0		PA0678	0		PA0678	2			PA0678	1		PA0678	0		PA0678	0
PA0679	0		PA0679	0		PA0679	3			PA0679	0		PA0679	8		PA0679	4
PA0680	0		PA0680	5		PA0680	5			PA0680	0		PA0680	2		PA0680	2
PA0681	2		PA0681	0		PA0681	3			PA0681	1		PA0681	0		PA0681	4
PA0682	0		PA0682	2		PA0682	0			PA0682	1		PA0682	0		PA0682	4
PA0683	5		PA0683	1		PA0683	0			PA0683	0		PA0683	3		PA0683	3
PA0684	1		PA0684	1		PA0684	0			PA0684	0		PA0684	0		PA0684	0
PA0685	5		PA0685	1		PA0685	5			PA0685	3		PA0685	14		PA0685	3
PA0686	7		PA0686	0		PA0686	2			PA0686	0		PA0686	2		PA0686	9
PA0687	7		PA0687	1		PA0687	4			PA0687	2		PA0687	6		PA0687	1
PA0688	21		PA0688	18		PA0688	30			PA0688	19		PA0688	16		PA0688	29
PA0689	34		PA0689	34		PA0689	51			PA0689	30		PA0689	17		PA0689	29
PA0690	66		PA0690	82		PA0690	90			PA0690	114		PA0690	119		PA0690	209
PA0691	2		PA0691	1		PA0691	1			PA0691	0		PA0691	0		PA0691	0
PA0692	1		PA0692	8		PA0692	2			PA0692	2		PA0692	8		PA0692	5
PA0693	0		PA0693	2		PA0693	0			PA0693	8		PA0693	4		PA0693	2
PA0694	0		PA0694	0		PA0694	0			PA0694	1		PA0694	1		PA0694	3
PA0695	0		PA0695	0		PA0695	2			PA0695	0		PA0695	0		PA0695	1
PA0696	2		PA0696	1		PA0696	2			PA0696	1		PA0696	4		PA0696	14
PA0697	6		PA0697	2		PA0697	7			PA0697	1		PA0697	1		PA0697	0
PA0698	1		PA0698	0		PA0698	0			PA0698	0		PA0698	4		PA0698	1
PA0699	0		PA0699	2		PA0699	2			PA0699	0		PA0699	0		PA0699	3
PA0700	2		PA0700	1		PA0700	6			PA0700	0		PA0700	0		PA0700	0
PA0701	0		PA0701	1		PA0701	4			PA0701	3		PA0701	0		PA0701	4
PA0701a	2		PA0701a	0		PA0701a	2			PA0701a	0		PA0701a	9		PA0701a	0
PA0702	4		PA0702	7		PA0702	5			PA0702	4		PA0702	7		PA0702	13
PA0703	3		PA0703	5		PA0703	14			PA0703	8		PA0703	9		PA0703	6
PA0704	1		PA0704	8		PA0704	5			PA0704	8		PA0704	19		PA0704	14
PA0705	25		PA0705	35		PA0705	35			PA0705	42		PA0705	32		PA0705	58
PA0706	15		PA0706	13		PA0706	11			PA0706	12		PA0706	16		PA0706	39
PA0707	3		PA0707	2		PA0707	10			PA0707	8		PA0707	8		PA0707	11
PA0708	6		PA0708	5		PA0708	17			PA0708	24		PA0708	3		PA0708	16
PA0709	1		PA0709	8		PA0709	13			PA0709	2		PA0709	5		PA0709	6
PA0710	0		PA0710	7		PA0710	2			PA0710	2		PA0710	5		PA0710	4
PA0711	2		PA0711	0		PA0711	0			PA0711	4		PA0711	4		PA0711	4
PA0712	9		PA0712	19		PA0712	10			PA0712	10		PA0712	9		PA0712	16
PA0713	109		PA0713	100		PA0713	133			PA0713	12		PA0713	51		PA0713	24
PA0714	17		PA0714	17		PA0714	29			PA0714	5		PA0714	21		PA0714	18
PA0714.1	11		PA0714.1	14		PA0714.1	10			PA0714.1	9		PA0714.1	20		PA0714.1	27
PA0715	73		PA0715	63		PA0715	49			PA0715	0		PA0715	9		PA0715	0
PA0716	40		PA0716	40		PA0716	61			PA0716	1		PA0716	9		PA0716	2
PA0718	19		PA0718	17		PA0718	34			PA0718	306		PA0718	349		PA0718	473
PA0719	57		PA0719	68		PA0719	53			PA0719	264		PA0719	327		PA0719	354
PA0720	19		PA0720	41		PA0720	48			PA0720	317		PA0720	350		PA0720	451
PA0721	0		PA0721	0		PA0721	0			PA0721	0		PA0721	0		PA0721	0
PA0722	198		PA0722	220		PA0722	255			PA0722	241		PA0722	217		PA0722	251
PA0723	491		PA0723	656		PA0723	738			PA0723	957		PA0723	922		PA0723	1029
PA0724	4		PA0724	21		PA0724	17			PA0724	56		PA0724	52		PA0724	56
PA0725	1		PA0725	1		PA0725	4			PA0725	0		PA0725	4		PA0725	3
PA0726	11		PA0726	6		PA0726	9			PA0726	17		PA0726	15		PA0726	35
PA0727	2		PA0727	8		PA0727	9			PA0727	5		PA0727	5		PA0727	18
PA0728	7		PA0728	3		PA0728	4			PA0728	5		PA0728	12		PA0728	13
PA0729	92		PA0729	73		PA0729	70			PA0729	20		PA0729	46		PA0729	68
PA0729.1	1		PA0729.1	3		PA0729.1	7			PA0729.1	1		PA0729.1	1		PA0729.1	2
PA0730	30		PA0730	30		PA0730	60			PA0730	28		PA0730	31		PA0730	72
PA0731	22		PA0731	27		PA0731	40			PA0731	21		PA0731	34		PA0731	54
PA0732	32		PA0732	54		PA0732	38			PA0732	15		PA0732	30		PA0732	87
PA0733	1		PA0733	10		PA0733	9			PA0733	7		PA0733	3		PA0733	14
PA0734	0		PA0734	0		PA0734	0			PA0734	4		PA0734	9		PA0734	11
PA0735	1		PA0735	7		PA0735	3			PA0735	14		PA0735	14		PA0735	20
PA0736	6		PA0736	13		PA0736	45			PA0736	29		PA0736	16		PA0736	58
PA0736a	17		PA0736a	32		PA0736a	61			PA0736a	80		PA0736a	97		PA0736a	122
PA0737	20		PA0737	52		PA0737	30			PA0737	37		PA0737	47		PA0737	65
PA0738	1		PA0738	2		PA0738	4			PA0738	2		PA0738	6		PA0738	10
PA0739	8		PA0739	2		PA0739	5			PA0739	0		PA0739	4		PA0739	13
PA0740	3		PA0740	3		PA0740	6			PA0740	10		PA0740	4		PA0740	30
PA0741	0		PA0741	0		PA0741	4			PA0741	6		PA0741	2		PA0741	10
PA0742	1		PA0742	11		PA0742	1			PA0742	3		PA0742	8		PA0742	18
PA0743	9		PA0743	23		PA0743	15			PA0743	14		PA0743	25		PA0743	34
PA0744	10		PA0744	7		PA0744	17			PA0744	52		PA0744	68		PA0744	131
PA0745	3		PA0745	14		PA0745	31			PA0745	58		PA0745	78		PA0745	101
PA0746	15		PA0746	12		PA0746	15			PA0746	39		PA0746	48		PA0746	72
PA0747	21		PA0747	22		PA0747	45			PA0747	35		PA0747	71		PA0747	113
PA0749	17		PA0749	21		PA0749	23			PA0749	7		PA0749	10		PA0749	20
PA0750	17		PA0750	20		PA0750	22			PA0750	47		PA0750	61		PA0750	135
PA0751	0		PA0751	8		PA0751	8			PA0751	6		PA0751	10		PA0751	18
PA0752	5		PA0752	11		PA0752	2			PA0752	8		PA0752	8		PA0752	12
PA0753	5		PA0753	2		PA0753	6			PA0753	2		PA0753	0		PA0753	1
PA0754	1		PA0754	6		PA0754	9			PA0754	17		PA0754	20		PA0754	42
PA0755	0		PA0755	2		PA0755	2			PA0755	5		PA0755	7		PA0755	0
PA0756	1		PA0756	2		PA0756	6			PA0756	7		PA0756	10		PA0756	10
PA0757	3		PA0757	2		PA0757	4			PA0757	11		PA0757	17		PA0757	5
PA0758	11		PA0758	5		PA0758	4			PA0758	19		PA0758	17		PA0758	46
PA0759	20		PA0759	22		PA0759	25			PA0759	31		PA0759	25		PA0759	40
PA0760	1		PA0760	4		PA0760	4			PA0760	12		PA0760	16		PA0760	28
PA0761	57		PA0761	107		PA0761	88			PA0761	88		PA0761	108		PA0761	146
PA0762	728		PA0762	962		PA0762	838			PA0762	210		PA0762	363		PA0762	379
PA0763	250		PA0763	385		PA0763	427			PA0763	267		PA0763	335		PA0763	448
PA0764	26		PA0764	57		PA0764	87			PA0764	78		PA0764	90		PA0764	128
PA0765	25		PA0765	32		PA0765	37			PA0765	14		PA0765	20		PA0765	22
PA0766	121		PA0766	175		PA0766	160			PA0766	162		PA0766	176		PA0766	360
PA0767	47		PA0767	74		PA0767	57			PA0767	101		PA0767	87		PA0767	154
PA0768	40		PA0768	38		PA0768	56			PA0768	54		PA0768	53		PA0768	91
PA0769	37		PA0769	29		PA0769	30			PA0769	10		PA0769	11		PA0769	26
PA0770	7		PA0770	45		PA0770	17			PA0770	17		PA0770	16		PA0770	26
PA0771	23		PA0771	22		PA0771	34			PA0771	24		PA0771	32		PA0771	35
PA0772	1		PA0772	1		PA0772	2			PA0772	1		PA0772	1		PA0772	11
PA0773	9		PA0773	5		PA0773	15			PA0773	18		PA0773	42		PA0773	30
PA0774	2		PA0774	10		PA0774	7			PA0774	9		PA0774	18		PA0774	8
PA0775	6		PA0775	9		PA0775	4			PA0775	9		PA0775	4		PA0775	23
PA0776	20		PA0776	9		PA0776	19			PA0776	3		PA0776	2		PA0776	0
PA0777	5		PA0777	2		PA0777	4			PA0777	12		PA0777	10		PA0777	11
PA0778	2		PA0778	2		PA0778	4			PA0778	7		PA0778	7		PA0778	10
PA0779	136		PA0779	148		PA0779	199			PA0779	181		PA0779	192		PA0779	355
PA0780	4		PA0780	8		PA0780	12			PA0780	72		PA0780	51		PA0780	73
PA0781	10		PA0781	13		PA0781	5			PA0781	26		PA0781	4		PA0781	10
PA0782	66		PA0782	131		PA0782	120			PA0782	143		PA0782	141		PA0782	231
PA0783	26		PA0783	27		PA0783	37			PA0783	55		PA0783	44		PA0783	124
PA0784	22		PA0784	36		PA0784	33			PA0784	46		PA0784	55		PA0784	75
PA0785	9		PA0785	2		PA0785	1			PA0785	11		PA0785	0		PA0785	2
PA0786	0		PA0786	0		PA0786	5			PA0786	1		PA0786	0		PA0786	0
PA0787	10		PA0787	1		PA0787	4			PA0787	10		PA0787	15		PA0787	15
PA0788	54		PA0788	40		PA0788	59			PA0788	36		PA0788	40		PA0788	104
PA0788a	8		PA0788a	3		PA0788a	0			PA0788a	7		PA0788a	2		PA0788a	14
PA0789	20		PA0789	43		PA0789	29			PA0789	38		PA0789	51		PA0789	56
PA0790	6		PA0790	9		PA0790	15			PA0790	4		PA0790	0		PA0790	8
PA0791	4		PA0791	8		PA0791	9			PA0791	8		PA0791	18		PA0791	14
PA0792	23		PA0792	27		PA0792	21			PA0792	139		PA0792	136		PA0792	244
PA0793	7		PA0793	6		PA0793	1			PA0793	66		PA0793	71		PA0793	85
PA0794	17		PA0794	24		PA0794	46			PA0794	210		PA0794	210		PA0794	450
PA0795	30		PA0795	50		PA0795	58			PA0795	226		PA0795	328		PA0795	524
PA0796	15		PA0796	9		PA0796	27			PA0796	109		PA0796	161		PA0796	273
PA0797	5		PA0797	11		PA0797	3			PA0797	23		PA0797	22		PA0797	41
PA0798	1		PA0798	5		PA0798	2			PA0798	7		PA0798	2		PA0798	17
PA0799	3		PA0799	14		PA0799	9			PA0799	17		PA0799	10		PA0799	14
PA0800	4		PA0800	4		PA0800	2			PA0800	3		PA0800	4		PA0800	10
PA0801	2		PA0801	5		PA0801	10			PA0801	21		PA0801	32		PA0801	41
PA0802	0		PA0802	0		PA0802	0			PA0802	2		PA0802	2		PA0802	10
PA0803	4		PA0803	7		PA0803	11			PA0803	4		PA0803	10		PA0803	15
PA0804	21		PA0804	33		PA0804	23			PA0804	41		PA0804	31		PA0804	56
PA0805	200		PA0805	253		PA0805	174			PA0805	51		PA0805	96		PA0805	96
PA0806	5		PA0806	2		PA0806	5			PA0806	2		PA0806	12		PA0806	2
PA0807	2112		PA0807	2844		PA0807	4341			PA0807	20		PA0807	44		PA0807	32
PA0808	340		PA0808	509		PA0808	688			PA0808	12		PA0808	8		PA0808	26
PA0809	416		PA0809	500		PA0809	641			PA0809	5		PA0809	7		PA0809	5
PA0810	149		PA0810	224		PA0810	274			PA0810	7		PA0810	14		PA0810	19
PA0811	349		PA0811	438		PA0811	642			PA0811	7		PA0811	12		PA0811	14
PA0812	448		PA0812	583		PA0812	706			PA0812	10		PA0812	21		PA0812	9
PA0813	119		PA0813	85		PA0813	149			PA0813	2		PA0813	6		PA0813	7
PA0814	29		PA0814	27		PA0814	28			PA0814	3		PA0814	2		PA0814	1
PA0815	115		PA0815	161		PA0815	157			PA0815	11		PA0815	12		PA0815	8
PA0816	37		PA0816	45		PA0816	59			PA0816	2		PA0816	2		PA0816	6
PA0817	25		PA0817	30		PA0817	72			PA0817	2		PA0817	1		PA0817	4
PA0818	29		PA0818	29		PA0818	51			PA0818	2		PA0818	1		PA0818	3
PA0819	35		PA0819	40		PA0819	40			PA0819	1		PA0819	3		PA0819	4
PA0820	573		PA0820	636		PA0820	541			PA0820	14		PA0820	38		PA0820	45
PA0821	156		PA0821	275		PA0821	298			PA0821	21		PA0821	25		PA0821	28
PA0823	6		PA0823	16		PA0823	18			PA0823	3		PA0823	12		PA0823	9
PA0824	53		PA0824	64		PA0824	72			PA0824	1		PA0824	3		PA0824	6
PA0825	87		PA0825	107		PA0825	65			PA0825	0		PA0825	1		PA0825	1
PA0826	77		PA0826	106		PA0826	85			PA0826	7		PA0826	3		PA0826	9
PA0826.2	40298		PA0826.2	55063		PA0826.2	76068			PA0826.2	80833		PA0826.2	91417		PA0826.2	111077
PA0827	54		PA0827	62		PA0827	119			PA0827	6		PA0827	6		PA0827	7
PA0828	54		PA0828	50		PA0828	78			PA0828	5		PA0828	6		PA0828	13
PA0829	30		PA0829	48		PA0829	68			PA0829	5		PA0829	3		PA0829	5
PA0830	96		PA0830	114		PA0830	133			PA0830	14		PA0830	13		PA0830	50
PA0831	44		PA0831	46		PA0831	61			PA0831	11		PA0831	22		PA0831	29
PA0832	21		PA0832	9		PA0832	38			PA0832	20		PA0832	24		PA0832	14
PA0833	150		PA0833	186		PA0833	184			PA0833	77		PA0833	117		PA0833	180
PA0834	205		PA0834	246		PA0834	296			PA0834	16		PA0834	8		PA0834	20
PA0835	110		PA0835	125		PA0835	173			PA0835	77		PA0835	67		PA0835	106
PA0836	60		PA0836	66		PA0836	68			PA0836	25		PA0836	47		PA0836	65
PA0836.1	4		PA0836.1	4		PA0836.1	9			PA0836.1	2		PA0836.1	6		PA0836.1	2
PA0837	49		PA0837	48		PA0837	70			PA0837	43		PA0837	69		PA0837	109
PA0838	23		PA0838	43		PA0838	49			PA0838	49		PA0838	70		PA0838	83
PA0839	6		PA0839	28		PA0839	15			PA0839	5		PA0839	10		PA0839	26
PA0840	30		PA0840	22		PA0840	40			PA0840	34		PA0840	44		PA0840	35
PA0841	37		PA0841	52		PA0841	56			PA0841	20		PA0841	32		PA0841	62
PA0842	15		PA0842	10		PA0842	11			PA0842	6		PA0842	8		PA0842	13
PA0843	9		PA0843	26		PA0843	9			PA0843	5		PA0843	6		PA0843	5
PA0844	65		PA0844	72		PA0844	90			PA0844	5		PA0844	14		PA0844	18
PA0845	49		PA0845	104		PA0845	108			PA0845	9		PA0845	19		PA0845	19
PA0846	60		PA0846	49		PA0846	50			PA0846	15		PA0846	10		PA0846	26
PA0847	50		PA0847	67		PA0847	79			PA0847	26		PA0847	30		PA0847	45
PA0848	8		PA0848	19		PA0848	12			PA0848	75		PA0848	94		PA0848	87
PA0849	128		PA0849	99		PA0849	131			PA0849	150		PA0849	199		PA0849	209
PA0850	0		PA0850	3		PA0850	1			PA0850	5		PA0850	2		PA0850	7
PA0851	15		PA0851	16		PA0851	16			PA0851	18		PA0851	19		PA0851	47
PA0852	45		PA0852	57		PA0852	82			PA0852	785		PA0852	1100		PA0852	1369
PA0853	0		PA0853	3		PA0853	10			PA0853	9		PA0853	16		PA0853	10
PA0854	31		PA0854	63		PA0854	99			PA0854	54		PA0854	76		PA0854	133
PA0855	18		PA0855	17		PA0855	36			PA0855	1		PA0855	22		PA0855	18
PA0856	37		PA0856	76		PA0856	40			PA0856	47		PA0856	41		PA0856	94
PA0857	3		PA0857	9		PA0857	13			PA0857	11		PA0857	17		PA0857	32
PA0858	32		PA0858	49		PA0858	60			PA0858	44		PA0858	58		PA0858	61
PA0859	4		PA0859	5		PA0859	6			PA0859	3		PA0859	16		PA0859	2
PA0860	30		PA0860	25		PA0860	45			PA0860	10		PA0860	8		PA0860	29
PA0861	55		PA0861	75		PA0861	79			PA0861	87		PA0861	59		PA0861	137
PA0862	13		PA0862	20		PA0862	26			PA0862	12		PA0862	31		PA0862	84
PA0863	6		PA0863	6		PA0863	8			PA0863	10		PA0863	8		PA0863	8
PA0864	6		PA0864	1		PA0864	8			PA0864	2		PA0864	3		PA0864	6
PA0865	94		PA0865	152		PA0865	106			PA0865	1491		PA0865	1976		PA0865	3780
PA0866	15		PA0866	14		PA0866	13			PA0866	127		PA0866	135		PA0866	295
PA0867	23		PA0867	32		PA0867	47			PA0867	47		PA0867	37		PA0867	66
PA0868	4		PA0868	6		PA0868	4			PA0868	13		PA0868	7		PA0868	11
PA0869	34		PA0869	46		PA0869	69			PA0869	49		PA0869	71		PA0869	99
PA0870	21		PA0870	16		PA0870	33			PA0870	203		PA0870	207		PA0870	382
PA0871	15		PA0871	32		PA0871	22			PA0871	88		PA0871	124		PA0871	172
PA0872	97		PA0872	129		PA0872	141			PA0872	349		PA0872	462		PA0872	783
PA0873	18		PA0873	25		PA0873	24			PA0873	48		PA0873	36		PA0873	52
PA0874	12		PA0874	27		PA0874	9			PA0874	3		PA0874	5		PA0874	18
PA0875	22		PA0875	16		PA0875	50			PA0875	32		PA0875	29		PA0875	58
PA0876	21		PA0876	35		PA0876	36			PA0876	105		PA0876	137		PA0876	258
PA0877	2		PA0877	10		PA0877	17			PA0877	12		PA0877	8		PA0877	11
PA0878	0		PA0878	1		PA0878	3			PA0878	1		PA0878	5		PA0878	5
PA0879	3		PA0879	11		PA0879	10			PA0879	2		PA0879	4		PA0879	7
PA0880	0		PA0880	1		PA0880	2			PA0880	4		PA0880	0		PA0880	2
PA0881	2		PA0881	0		PA0881	5			PA0881	0		PA0881	0		PA0881	2
PA0882	1		PA0882	5		PA0882	6			PA0882	2		PA0882	0		PA0882	8
PA0883	1		PA0883	2		PA0883	3			PA0883	2		PA0883	0		PA0883	2
PA0884	13		PA0884	10		PA0884	9			PA0884	6		PA0884	5		PA0884	3
PA0885	1		PA0885	6		PA0885	0			PA0885	0		PA0885	0		PA0885	11
PA0886	2		PA0886	4		PA0886	5			PA0886	3		PA0886	4		PA0886	8
PA0887	194		PA0887	288		PA0887	373			PA0887	186		PA0887	282		PA0887	427
PA0887.1	5		PA0887.1	3		PA0887.1	21			PA0887.1	3		PA0887.1	0		PA0887.1	1
PA0888	87		PA0888	143		PA0888	152			PA0888	132		PA0888	105		PA0888	255
PA0889	4		PA0889	8		PA0889	11			PA0889	10		PA0889	26		PA0889	45
PA0890	9		PA0890	15		PA0890	13			PA0890	3		PA0890	8		PA0890	17
PA0891	7		PA0891	16		PA0891	9			PA0891	2		PA0891	2		PA0891	9
PA0892	6		PA0892	11		PA0892	9			PA0892	7		PA0892	6		PA0892	17
PA0893	6		PA0893	9		PA0893	16			PA0893	11		PA0893	4		PA0893	40
PA0894	6		PA0894	3		PA0894	3			PA0894	0		PA0894	2		PA0894	0
PA0895	88		PA0895	195		PA0895	190			PA0895	48		PA0895	57		PA0895	76
PA0896	21		PA0896	46		PA0896	28			PA0896	21		PA0896	33		PA0896	18
PA0897	12		PA0897	18		PA0897	16			PA0897	13		PA0897	11		PA0897	41
PA0898	12		PA0898	9		PA0898	22			PA0898	18		PA0898	24		PA0898	41
PA0899	31		PA0899	42		PA0899	45			PA0899	48		PA0899	42		PA0899	53
PA0900	60		PA0900	68		PA0900	72			PA0900	27		PA0900	36		PA0900	71
PA0901	41		PA0901	32		PA0901	54			PA0901	66		PA0901	68		PA0901	107
PA0902	2		PA0902	13		PA0902	11			PA0902	11		PA0902	18		PA0902	16
PA0903	48		PA0903	73		PA0903	132			PA0903	154		PA0903	130		PA0903	202
PA0904	41		PA0904	53		PA0904	59			PA0904	111		PA0904	112		PA0904	187
PA0905	429		PA0905	538		PA0905	618			PA0905	39		PA0905	115		PA0905	58
PA0905.1	44		PA0905.1	67		PA0905.1	74			PA0905.1	37		PA0905.1	33		PA0905.1	38
PA0905.2	161		PA0905.2	188		PA0905.2	200			PA0905.2	24		PA0905.2	25		PA0905.2	41
PA0905.3	2		PA0905.3	7		PA0905.3	7			PA0905.3	1		PA0905.3	0		PA0905.3	1
PA0906	114		PA0906	129		PA0906	156			PA0906	14		PA0906	15		PA0906	23
PA0907	211		PA0907	257		PA0907	411			PA0907	13		PA0907	17		PA0907	18
PA0908	238		PA0908	295		PA0908	413			PA0908	0		PA0908	8		PA0908	2
PA0909	59		PA0909	115		PA0909	160			PA0909	1		PA0909	4		PA0909	6
PA0910	552		PA0910	765		PA0910	815			PA0910	9		PA0910	21		PA0910	23
PA0911	429		PA0911	553		PA0911	646			PA0911	9		PA0911	1		PA0911	19
PA0912	37		PA0912	68		PA0912	78			PA0912	2		PA0912	6		PA0912	0
PA0913	71		PA0913	126		PA0913	112			PA0913	46		PA0913	88		PA0913	127
PA0914	9		PA0914	11		PA0914	12			PA0914	0		PA0914	1		PA0914	10
PA0915	18		PA0915	5		PA0915	13			PA0915	5		PA0915	3		PA0915	9
PA0916	40		PA0916	60		PA0916	84			PA0916	94		PA0916	87		PA0916	104
PA0917	45		PA0917	67		PA0917	98			PA0917	40		PA0917	29		PA0917	57
PA0918	38		PA0918	68		PA0918	57			PA0918	24		PA0918	41		PA0918	65
PA0919	26		PA0919	33		PA0919	49			PA0919	50		PA0919	47		PA0919	65
PA0920	88		PA0920	116		PA0920	177			PA0920	23		PA0920	25		PA0920	61
PA0921	12		PA0921	25		PA0921	20			PA0921	47		PA0921	35		PA0921	53
PA0922	20		PA0922	24		PA0922	54			PA0922	19		PA0922	19		PA0922	22
PA0922.1	1		PA0922.1	2		PA0922.1	1			PA0922.1	0		PA0922.1	1		PA0922.1	0
PA0923	30		PA0923	44		PA0923	72			PA0923	16		PA0923	20		PA0923	33
PA0924	98		PA0924	134		PA0924	100			PA0924	37		PA0924	18		PA0924	30
PA0925	11		PA0925	16		PA0925	28			PA0925	8		PA0925	11		PA0925	15
PA0926	15		PA0926	13		PA0926	13			PA0926	5		PA0926	18		PA0926	18
PA0927	22		PA0927	13		PA0927	15			PA0927	6		PA0927	5		PA0927	11
PA0928	52		PA0928	59		PA0928	71			PA0928	41		PA0928	46		PA0928	77
PA0929	9		PA0929	13		PA0929	11			PA0929	13		PA0929	29		PA0929	26
PA0930	4		PA0930	17		PA0930	6			PA0930	7		PA0930	13		PA0930	28
PA0931	24		PA0931	42		PA0931	57			PA0931	26		PA0931	23		PA0931	60
PA0932	30		PA0932	35		PA0932	34			PA0932	66		PA0932	63		PA0932	107
PA0933	12		PA0933	29		PA0933	35			PA0933	53		PA0933	86		PA0933	51
PA0934	94		PA0934	169		PA0934	119			PA0934	162		PA0934	87		PA0934	286
PA0935	19		PA0935	45		PA0935	43			PA0935	48		PA0935	53		PA0935	92
PA0936	52		PA0936	60		PA0936	70			PA0936	48		PA0936	53		PA0936	116
PA0937	83		PA0937	115		PA0937	113			PA0937	50		PA0937	79		PA0937	102
PA0938	69		PA0938	126		PA0938	101			PA0938	96		PA0938	96		PA0938	119
PA0939	2		PA0939	2		PA0939	1			PA0939	4		PA0939	3		PA0939	2
PA0940	4		PA0940	1		PA0940	4			PA0940	0		PA0940	7		PA0940	4
PA0941	1		PA0941	1		PA0941	7			PA0941	3		PA0941	6		PA0941	9
PA0942	14		PA0942	28		PA0942	34			PA0942	102		PA0942	105		PA0942	139
PA0943	76		PA0943	103		PA0943	109			PA0943	80		PA0943	117		PA0943	154
PA0944	16		PA0944	15		PA0944	20			PA0944	23		PA0944	57		PA0944	43
PA0945	26		PA0945	18		PA0945	45			PA0945	77		PA0945	72		PA0945	112
PA0946	14		PA0946	10		PA0946	14			PA0946	56		PA0946	40		PA0946	97
PA0947	27		PA0947	40		PA0947	38			PA0947	25		PA0947	30		PA0947	64
PA0948	4		PA0948	1		PA0948	11			PA0948	12		PA0948	6		PA0948	8
PA0949	7		PA0949	14		PA0949	9			PA0949	39		PA0949	28		PA0949	60
PA0950	15		PA0950	12		PA0950	20			PA0950	16		PA0950	9		PA0950	13
PA0951	44		PA0951	67		PA0951	54			PA0951	34		PA0951	47		PA0951	31
PA0951a	1		PA0951a	14		PA0951a	2			PA0951a	1		PA0951a	7		PA0951a	4
PA0952	5		PA0952	16		PA0952	17			PA0952	8		PA0952	16		PA0952	17
PA0953	12		PA0953	26		PA0953	6			PA0953	39		PA0953	16		PA0953	63
PA0954	2		PA0954	2		PA0954	12			PA0954	24		PA0954	17		PA0954	23
PA0955	14		PA0955	13		PA0955	27			PA0955	49		PA0955	48		PA0955	87
PA0956	76		PA0956	103		PA0956	115			PA0956	162		PA0956	186		PA0956	350
PA0957	3		PA0957	20		PA0957	10			PA0957	25		PA0957	23		PA0957	24
PA0958	241		PA0958	370		PA0958	300			PA0958	816		PA0958	880		PA0958	1956
PA0959	35		PA0959	61		PA0959	47			PA0959	30		PA0959	45		PA0959	34
PA0960	4		PA0960	14		PA0960	9			PA0960	12		PA0960	7		PA0960	15
PA0961	26		PA0961	38		PA0961	66			PA0961	22		PA0961	25		PA0961	52
PA0962	136		PA0962	265		PA0962	289			PA0962	411		PA0962	484		PA0962	656
PA0963	124		PA0963	182		PA0963	207			PA0963	177		PA0963	189		PA0963	313
PA0964	50		PA0964	92		PA0964	78			PA0964	80		PA0964	75		PA0964	184
PA0965	14		PA0965	9		PA0965	22			PA0965	8		PA0965	10		PA0965	30
PA0966	10		PA0966	13		PA0966	18			PA0966	24		PA0966	8		PA0966	29
PA0967	37		PA0967	50		PA0967	46			PA0967	33		PA0967	50		PA0967	61
PA0968	19		PA0968	24		PA0968	41			PA0968	29		PA0968	43		PA0968	43
PA0969	27		PA0969	29		PA0969	68			PA0969	74		PA0969	86		PA0969	155
PA0970	29		PA0970	18		PA0970	22			PA0970	40		PA0970	32		PA0970	70
PA0971	163		PA0971	203		PA0971	192			PA0971	98		PA0971	124		PA0971	175
PA0972	218		PA0972	302		PA0972	321			PA0972	213		PA0972	197		PA0972	394
PA0973	162		PA0973	237		PA0973	292			PA0973	370		PA0973	406		PA0973	644
PA0974	46		PA0974	67		PA0974	55			PA0974	119		PA0974	150		PA0974	185
PA0975	10		PA0975	12		PA0975	10			PA0975	5		PA0975	13		PA0975	7
PA0976	18		PA0976	19		PA0976	32			PA0976	11		PA0976	22		PA0976	27
PA0976.1	41		PA0976.1	66		PA0976.1	87			PA0976.1	2		PA0976.1	4		PA0976.1	4
PA0978	1		PA0978	4		PA0978	2			PA0978	6		PA0978	3		PA0978	4
PA0979	5		PA0979	7		PA0979	5			PA0979	2		PA0979	4		PA0979	5
PA0981	18		PA0981	15		PA0981	15			PA0981	0		PA0981	3		PA0981	1
PA0982	20		PA0982	25		PA0982	15			PA0982	11		PA0982	12		PA0982	21
PA0983	67		PA0983	69		PA0983	88			PA0983	9		PA0983	14		PA0983	7
PA0984	22		PA0984	22		PA0984	25			PA0984	0		PA0984	0		PA0984	0
PA0985	7203		PA0985	7654		PA0985	7140			PA0985	10		PA0985	13		PA0985	11
PA0986	7		PA0986	2		PA0986	0			PA0986	2		PA0986	3		PA0986	0
PA0987	3		PA0987	1		PA0987	8			PA0987	4		PA0987	4		PA0987	5
PA0988	6		PA0988	12		PA0988	19			PA0988	17		PA0988	32		PA0988	45
PA0989	24		PA0989	13		PA0989	22			PA0989	8		PA0989	4		PA0989	23
PA0990	8		PA0990	9		PA0990	1			PA0990	22		PA0990	24		PA0990	25
PA0992	28		PA0992	23		PA0992	11			PA0992	6		PA0992	19		PA0992	8
PA0993	0		PA0993	5		PA0993	1			PA0993	0		PA0993	1		PA0993	2
PA0994	15		PA0994	24		PA0994	27			PA0994	37		PA0994	25		PA0994	54
PA0995	11		PA0995	26		PA0995	13			PA0995	18		PA0995	17		PA0995	30
PA0996	31		PA0996	70		PA0996	61			PA0996	152		PA0996	124		PA0996	272
PA0997	62		PA0997	59		PA0997	91			PA0997	185		PA0997	233		PA0997	329
PA0998	43		PA0998	66		PA0998	50			PA0998	154		PA0998	155		PA0998	307
PA0999	32		PA0999	70		PA0999	52			PA0999	167		PA0999	170		PA0999	293
PA1000	39		PA1000	41		PA1000	54			PA1000	95		PA1000	107		PA1000	167
PA1001	39		PA1001	57		PA1001	72			PA1001	126		PA1001	165		PA1001	277
PA1002	12		PA1002	17		PA1002	18			PA1002	38		PA1002	26		PA1002	56
PA1003	17		PA1003	50		PA1003	38			PA1003	37		PA1003	42		PA1003	64
PA1004	45		PA1004	38		PA1004	53			PA1004	55		PA1004	62		PA1004	120
PA1005	17		PA1005	31		PA1005	33			PA1005	51		PA1005	49		PA1005	127
PA1006	4		PA1006	5		PA1006	9			PA1006	16		PA1006	12		PA1006	15
PA1007	5		PA1007	29		PA1007	6			PA1007	10		PA1007	20		PA1007	27
PA1008	16		PA1008	26		PA1008	12			PA1008	30		PA1008	48		PA1008	71
PA1009	4		PA1009	13		PA1009	25			PA1009	59		PA1009	31		PA1009	92
PA1010	23		PA1010	44		PA1010	62			PA1010	45		PA1010	54		PA1010	106
PA1011	21		PA1011	24		PA1011	37			PA1011	85		PA1011	111		PA1011	161
PA1012	7		PA1012	13		PA1012	20			PA1012	20		PA1012	32		PA1012	55
PA1013	13		PA1013	38		PA1013	37			PA1013	15		PA1013	44		PA1013	75
PA1013.1	3		PA1013.1	3		PA1013.1	2			PA1013.1	2		PA1013.1	1		PA1013.1	3
PA1014	27		PA1014	35		PA1014	41			PA1014	53		PA1014	72		PA1014	105
PA1015	11		PA1015	22		PA1015	29			PA1015	10		PA1015	22		PA1015	28
PA1016	6		PA1016	5		PA1016	18			PA1016	18		PA1016	20		PA1016	22
PA1017	8		PA1017	7		PA1017	10			PA1017	12		PA1017	10		PA1017	21
PA1018	4		PA1018	4		PA1018	9			PA1018	2		PA1018	2		PA1018	11
PA1019	0		PA1019	2		PA1019	5			PA1019	5		PA1019	5		PA1019	8
PA1019a	2		PA1019a	2		PA1019a	0			PA1019a	0		PA1019a	4		PA1019a	0
PA1020	2		PA1020	9		PA1020	10			PA1020	9		PA1020	7		PA1020	20
PA1021	0		PA1021	2		PA1021	0			PA1021	5		PA1021	3		PA1021	3
PA1022	22		PA1022	19		PA1022	22			PA1022	14		PA1022	16		PA1022	54
PA1023	0		PA1023	8		PA1023	4			PA1023	10		PA1023	9		PA1023	24
PA1024	1		PA1024	2		PA1024	5			PA1024	2		PA1024	8		PA1024	10
PA1025	7		PA1025	13		PA1025	7			PA1025	15		PA1025	4		PA1025	21
PA1026	9		PA1026	6		PA1026	6			PA1026	6		PA1026	1		PA1026	13
PA1027	7		PA1027	6		PA1027	25			PA1027	10		PA1027	6		PA1027	33
PA1028	2		PA1028	11		PA1028	8			PA1028	12		PA1028	10		PA1028	24
PA1030	52		PA1030	59		PA1030	76			PA1030	38		PA1030	58		PA1030	101
PA1030.1	6		PA1030.1	5		PA1030.1	3			PA1030.1	1		PA1030.1	4		PA1030.1	4
PA1031	47		PA1031	65		PA1031	92			PA1031	64		PA1031	70		PA1031	94
PA1032	31		PA1032	31		PA1032	58			PA1032	60		PA1032	45		PA1032	123
PA1033	11		PA1033	18		PA1033	26			PA1033	34		PA1033	42		PA1033	83
PA1034	9		PA1034	11		PA1034	13			PA1034	0		PA1034	1		PA1034	5
PA1035	23		PA1035	35		PA1035	39			PA1035	27		PA1035	29		PA1035	43
PA1036	6		PA1036	27		PA1036	16			PA1036	22		PA1036	26		PA1036	42
PA1037	14		PA1037	21		PA1037	12			PA1037	18		PA1037	25		PA1037	39
PA1038	0		PA1038	3		PA1038	9			PA1038	2		PA1038	4		PA1038	6
PA1039	0		PA1039	0		PA1039	6			PA1039	3		PA1039	4		PA1039	0
PA1040	12		PA1040	6		PA1040	13			PA1040	6		PA1040	8		PA1040	14
PA1041	137		PA1041	127		PA1041	219			PA1041	195		PA1041	284		PA1041	366
PA1042	2		PA1042	4		PA1042	2			PA1042	4		PA1042	10		PA1042	5
PA1043	9		PA1043	9		PA1043	15			PA1043	17		PA1043	20		PA1043	11
PA1044	3		PA1044	8		PA1044	7			PA1044	8		PA1044	6		PA1044	9
PA1045	24		PA1045	19		PA1045	27			PA1045	36		PA1045	67		PA1045	70
PA1046	16		PA1046	9		PA1046	21			PA1046	19		PA1046	25		PA1046	37
PA1047	7		PA1047	12		PA1047	8			PA1047	27		PA1047	24		PA1047	27
PA1048	51		PA1048	91		PA1048	89			PA1048	193		PA1048	278		PA1048	511
PA1049	17		PA1049	10		PA1049	34			PA1049	25		PA1049	55		PA1049	94
PA1050	5		PA1050	14		PA1050	13			PA1050	11		PA1050	11		PA1050	13
PA1051	5		PA1051	18		PA1051	11			PA1051	17		PA1051	45		PA1051	41
PA1052	6		PA1052	3		PA1052	2			PA1052	4		PA1052	6		PA1052	8
PA1052a	3		PA1052a	7		PA1052a	8			PA1052a	3		PA1052a	3		PA1052a	7
PA1053	99		PA1053	165		PA1053	189			PA1053	120		PA1053	140		PA1053	255
PA1054	6		PA1054	30		PA1054	20			PA1054	38		PA1054	32		PA1054	44
PA1055	3		PA1055	0		PA1055	3			PA1055	7		PA1055	1		PA1055	5
PA1056	13		PA1056	8		PA1056	14			PA1056	11		PA1056	20		PA1056	33
PA1057	1		PA1057	2		PA1057	2			PA1057	2		PA1057	7		PA1057	14
PA1058	0		PA1058	1		PA1058	2			PA1058	0		PA1058	0		PA1058	3
PA1059	0		PA1059	2		PA1059	2			PA1059	3		PA1059	1		PA1059	10
PA1060	3		PA1060	3		PA1060	4			PA1060	8		PA1060	3		PA1060	13
PA1061	8		PA1061	10		PA1061	7			PA1061	26		PA1061	5		PA1061	21
PA1062	3		PA1062	0		PA1062	1			PA1062	6		PA1062	8		PA1062	7
PA1063	2		PA1063	0		PA1063	1			PA1063	3		PA1063	1		PA1063	4
PA1064	21		PA1064	8		PA1064	24			PA1064	31		PA1064	33		PA1064	56
PA1065	1		PA1065	6		PA1065	6			PA1065	10		PA1065	14		PA1065	15
PA1066	6		PA1066	6		PA1066	20			PA1066	3		PA1066	2		PA1066	2
PA1067	0		PA1067	3		PA1067	3			PA1067	4		PA1067	1		PA1067	0
PA1068	13		PA1068	26		PA1068	37			PA1068	23		PA1068	27		PA1068	67
PA1069	49		PA1069	67		PA1069	90			PA1069	74		PA1069	72		PA1069	157
PA1070	7		PA1070	6		PA1070	3			PA1070	12		PA1070	15		PA1070	53
PA1071	6		PA1071	10		PA1071	2			PA1071	16		PA1071	25		PA1071	47
PA1072	5		PA1072	12		PA1072	6			PA1072	22		PA1072	26		PA1072	48
PA1073	9		PA1073	12		PA1073	28			PA1073	29		PA1073	27		PA1073	114
PA1074	123		PA1074	170		PA1074	216			PA1074	375		PA1074	341		PA1074	772
PA1075	6		PA1075	1		PA1075	9			PA1075	9		PA1075	6		PA1075	18
PA1076	42		PA1076	40		PA1076	25			PA1076	16		PA1076	26		PA1076	43
PA1077	9		PA1077	16		PA1077	23			PA1077	10		PA1077	13		PA1077	47
PA1078	14		PA1078	6		PA1078	24			PA1078	2		PA1078	11		PA1078	16
PA1079	19		PA1079	26		PA1079	24			PA1079	24		PA1079	21		PA1079	31
PA1080	59		PA1080	52		PA1080	79			PA1080	132		PA1080	167		PA1080	243
PA1081	21		PA1081	15		PA1081	26			PA1081	2		PA1081	9		PA1081	9
PA1082	22		PA1082	57		PA1082	55			PA1082	51		PA1082	103		PA1082	146
PA1083	28		PA1083	15		PA1083	39			PA1083	54		PA1083	39		PA1083	55
PA1084	25		PA1084	31		PA1084	43			PA1084	48		PA1084	33		PA1084	62
PA1085	8		PA1085	17		PA1085	23			PA1085	22		PA1085	38		PA1085	52
PA1086	40		PA1086	68		PA1086	104			PA1086	90		PA1086	95		PA1086	191
PA1087	51		PA1087	47		PA1087	69			PA1087	73		PA1087	63		PA1087	96
PA1088	8		PA1088	13		PA1088	25			PA1088	16		PA1088	21		PA1088	21
PA1089	2		PA1089	6		PA1089	3			PA1089	5		PA1089	5		PA1089	14
PA1090	3		PA1090	0		PA1090	2			PA1090	7		PA1090	1		PA1090	10
PA1091	32		PA1091	30		PA1091	53			PA1091	67		PA1091	53		PA1091	82
PA1092	2032		PA1092	2714		PA1092	3130			PA1092	1199		PA1092	1720		PA1092	2668
PA1093	55		PA1093	105		PA1093	81			PA1093	57		PA1093	78		PA1093	80
PA1094	354		PA1094	517		PA1094	495			PA1094	408		PA1094	452		PA1094	842
PA1095	108		PA1095	107		PA1095	147			PA1095	54		PA1095	86		PA1095	77
PA1096	40		PA1096	51		PA1096	50			PA1096	21		PA1096	28		PA1096	46
PA1097	171		PA1097	199		PA1097	216			PA1097	117		PA1097	92		PA1097	216
PA1098	28		PA1098	38		PA1098	60			PA1098	56		PA1098	59		PA1098	58
PA1099	21		PA1099	19		PA1099	36			PA1099	44		PA1099	51		PA1099	61
PA1100	16		PA1100	25		PA1100	51			PA1100	20		PA1100	14		PA1100	38
PA1101	84		PA1101	78		PA1101	88			PA1101	76		PA1101	96		PA1101	155
PA1102	60		PA1102	58		PA1102	72			PA1102	106		PA1102	83		PA1102	155
PA1103	15		PA1103	28		PA1103	32			PA1103	28		PA1103	37		PA1103	40
PA1104	14		PA1104	8		PA1104	29			PA1104	33		PA1104	19		PA1104	32
PA1105	4		PA1105	10		PA1105	4			PA1105	1		PA1105	2		PA1105	3
PA1106	17		PA1106	39		PA1106	36			PA1106	32		PA1106	15		PA1106	39
PA1107	24		PA1107	17		PA1107	33			PA1107	6		PA1107	13		PA1107	21
PA1108	9		PA1108	7		PA1108	23			PA1108	5		PA1108	4		PA1108	0
PA1109	16		PA1109	6		PA1109	11			PA1109	1		PA1109	8		PA1109	8
PA1110	5		PA1110	10		PA1110	11			PA1110	9		PA1110	10		PA1110	17
PA1111	6		PA1111	12		PA1111	9			PA1111	14		PA1111	17		PA1111	14
PA1112	16		PA1112	14		PA1112	36			PA1112	27		PA1112	49		PA1112	36
PA1112.1	14		PA1112.1	7		PA1112.1	15			PA1112.1	16		PA1112.1	13		PA1112.1	25
PA1112a	2		PA1112a	4		PA1112a	6			PA1112a	18		PA1112a	12		PA1112a	20
PA1112b	0		PA1112b	0		PA1112b	0			PA1112b	0		PA1112b	0		PA1112b	0
PA1113	11		PA1113	22		PA1113	26			PA1113	9		PA1113	19		PA1113	32
PA1114	2		PA1114	4		PA1114	4			PA1114	2		PA1114	6		PA1114	6
PA1115	32		PA1115	48		PA1115	45			PA1115	33		PA1115	46		PA1115	68
PA1116	12		PA1116	10		PA1116	16			PA1116	9		PA1116	5		PA1116	18
PA1117	0		PA1117	1		PA1117	6			PA1117	8		PA1117	2		PA1117	18
PA1118	20		PA1118	42		PA1118	34			PA1118	28		PA1118	33		PA1118	50
PA1119	6		PA1119	15		PA1119	9			PA1119	33		PA1119	36		PA1119	52
PA1120	8		PA1120	6		PA1120	10			PA1120	8		PA1120	11		PA1120	22
PA1121	13		PA1121	9		PA1121	16			PA1121	14		PA1121	17		PA1121	19
PA1123	24		PA1123	35		PA1123	26			PA1123	43		PA1123	50		PA1123	101
PA1124	23		PA1124	26		PA1124	17			PA1124	56		PA1124	45		PA1124	127
PA1125	3		PA1125	2		PA1125	5			PA1125	8		PA1125	11		PA1125	20
PA1126	5		PA1126	16		PA1126	14			PA1126	9		PA1126	12		PA1126	22
PA1127	9		PA1127	8		PA1127	16			PA1127	20		PA1127	15		PA1127	46
PA1128	2		PA1128	5		PA1128	9			PA1128	7		PA1128	12		PA1128	26
PA1129	1		PA1129	2		PA1129	4			PA1129	5		PA1129	8		PA1129	12
PA1130	9		PA1130	16		PA1130	3			PA1130	39		PA1130	35		PA1130	59
PA1131	2		PA1131	2		PA1131	9			PA1131	18		PA1131	23		PA1131	39
PA1132	4		PA1132	11		PA1132	23			PA1132	12		PA1132	10		PA1132	16
PA1133	0		PA1133	0		PA1133	1			PA1133	0		PA1133	0		PA1133	6
PA1134	13		PA1134	23		PA1134	4			PA1134	4		PA1134	13		PA1134	8
PA1135	17		PA1135	25		PA1135	35			PA1135	103		PA1135	117		PA1135	227
PA1136	11		PA1136	9		PA1136	8			PA1136	6		PA1136	21		PA1136	12
PA1137	6		PA1137	14		PA1137	13			PA1137	8		PA1137	2		PA1137	10
PA1138	4		PA1138	4		PA1138	10			PA1138	6		PA1138	7		PA1138	9
PA1139	2		PA1139	18		PA1139	4			PA1139	9		PA1139	18		PA1139	23
PA1140	10		PA1140	9		PA1140	24			PA1140	13		PA1140	24		PA1140	29
PA1141	5		PA1141	4		PA1141	11			PA1141	5		PA1141	2		PA1141	14
PA1142	1		PA1142	5		PA1142	2			PA1142	5		PA1142	6		PA1142	7
PA1143	3		PA1143	1		PA1143	3			PA1143	4		PA1143	2		PA1143	1
PA1144	14		PA1144	10		PA1144	13			PA1144	3		PA1144	4		PA1144	7
PA1145	3		PA1145	0		PA1145	4			PA1145	8		PA1145	9		PA1145	15
PA1146	0		PA1146	3		PA1146	1			PA1146	8		PA1146	3		PA1146	7
PA1147	11		PA1147	7		PA1147	7			PA1147	10		PA1147	8		PA1147	6
PA1148	3		PA1148	8		PA1148	6			PA1148	5		PA1148	1		PA1148	8
PA1149	2		PA1149	1		PA1149	1			PA1149	2		PA1149	1		PA1149	3
PA1150	4805		PA1150	5580		PA1150	5713			PA1150	44		PA1150	59		PA1150	42
PA1151	692		PA1151	740		PA1151	787			PA1151	12		PA1151	39		PA1151	24
PA1153	12		PA1153	9		PA1153	13			PA1153	3		PA1153	3		PA1153	15
PA1154	2		PA1154	12		PA1154	20			PA1154	5		PA1154	12		PA1154	16
PA1155	119		PA1155	167		PA1155	185			PA1155	164		PA1155	193		PA1155	364
PA1156	210		PA1156	306		PA1156	292			PA1156	405		PA1156	451		PA1156	875
PA1157	8		PA1157	30		PA1157	22			PA1157	23		PA1157	28		PA1157	40
PA1158	3		PA1158	10		PA1158	7			PA1158	16		PA1158	10		PA1158	45
PA1159	162		PA1159	240		PA1159	223			PA1159	126		PA1159	157		PA1159	194
PA1160	6		PA1160	4		PA1160	8			PA1160	5		PA1160	15		PA1160	1
PA1161	3		PA1161	1		PA1161	8			PA1161	3		PA1161	3		PA1161	7
PA1162	13		PA1162	21		PA1162	20			PA1162	33		PA1162	42		PA1162	48
PA1163	31		PA1163	23		PA1163	49			PA1163	25		PA1163	27		PA1163	38
PA1164	14		PA1164	31		PA1164	20			PA1164	5		PA1164	14		PA1164	25
PA1165	2		PA1165	8		PA1165	10			PA1165	5		PA1165	5		PA1165	5
PA1166	10		PA1166	27		PA1166	12			PA1166	16		PA1166	23		PA1166	33
PA1167	9		PA1167	5		PA1167	15			PA1167	9		PA1167	11		PA1167	11
PA1168	6		PA1168	7		PA1168	28			PA1168	6		PA1168	7		PA1168	9
PA1169	24		PA1169	19		PA1169	22			PA1169	25		PA1169	17		PA1169	30
PA1170	12		PA1170	7		PA1170	17			PA1170	15		PA1170	7		PA1170	25
PA1171	7		PA1171	5		PA1171	22			PA1171	58		PA1171	106		PA1171	78
PA1172	27		PA1172	18		PA1172	35			PA1172	8		PA1172	12		PA1172	24
PA1173	10		PA1173	9		PA1173	9			PA1173	0		PA1173	1		PA1173	9
PA1174	90		PA1174	92		PA1174	135			PA1174	58		PA1174	80		PA1174	78
PA1175	6		PA1175	34		PA1175	6			PA1175	2		PA1175	14		PA1175	15
PA1176	1		PA1176	2		PA1176	2			PA1176	0		PA1176	3		PA1176	5
PA1177	3		PA1177	12		PA1177	11			PA1177	2		PA1177	4		PA1177	6
PA1178	1367		PA1178	2212		PA1178	2711			PA1178	2447		PA1178	3091		PA1178	4607
PA1179	79		PA1179	115		PA1179	149			PA1179	393		PA1179	444		PA1179	609
PA1180	28		PA1180	58		PA1180	74			PA1180	128		PA1180	100		PA1180	168
PA1181	21		PA1181	25		PA1181	36			PA1181	25		PA1181	36		PA1181	66
PA1182	0		PA1182	6		PA1182	7			PA1182	22		PA1182	18		PA1182	26
PA1183	9		PA1183	14		PA1183	28			PA1183	58		PA1183	55		PA1183	71
PA1184	5		PA1184	2		PA1184	4			PA1184	6		PA1184	6		PA1184	12
PA1185	0		PA1185	3		PA1185	4			PA1185	4		PA1185	5		PA1185	1
PA1186	0		PA1186	0		PA1186	4			PA1186	0		PA1186	0		PA1186	2
PA1187	2		PA1187	5		PA1187	13			PA1187	15		PA1187	40		PA1187	34
PA1188	2		PA1188	3		PA1188	7			PA1188	21		PA1188	9		PA1188	35
PA1189	1		PA1189	2		PA1189	6			PA1189	9		PA1189	16		PA1189	13
PA1190	13		PA1190	17		PA1190	16			PA1190	13		PA1190	17		PA1190	26
PA1191	15		PA1191	9		PA1191	12			PA1191	1		PA1191	2		PA1191	5
PA1192	9		PA1192	14		PA1192	16			PA1192	11		PA1192	24		PA1192	39
PA1193	1		PA1193	6		PA1193	3			PA1193	12		PA1193	16		PA1193	19
PA1194	6		PA1194	3		PA1194	9			PA1194	17		PA1194	5		PA1194	10
PA1195	5		PA1195	11		PA1195	9			PA1195	4		PA1195	10		PA1195	15
PA1196	8		PA1196	20		PA1196	24			PA1196	14		PA1196	14		PA1196	8
PA1197	9		PA1197	12		PA1197	17			PA1197	20		PA1197	14		PA1197	23
PA1198	159		PA1198	208		PA1198	258			PA1198	94		PA1198	96		PA1198	203
PA1199	8		PA1199	9		PA1199	10			PA1199	29		PA1199	27		PA1199	65
PA1200	5		PA1200	4		PA1200	6			PA1200	18		PA1200	22		PA1200	35
PA1201	8		PA1201	4		PA1201	14			PA1201	13		PA1201	5		PA1201	52
PA1202	9		PA1202	24		PA1202	27			PA1202	22		PA1202	32		PA1202	57
PA1203	9		PA1203	7		PA1203	8			PA1203	8		PA1203	7		PA1203	10
PA1204	3		PA1204	5		PA1204	3			PA1204	5		PA1204	4		PA1204	11
PA1205	10		PA1205	4		PA1205	8			PA1205	20		PA1205	23		PA1205	43
PA1206	10		PA1206	13		PA1206	4			PA1206	8		PA1206	9		PA1206	18
PA1207	12		PA1207	14		PA1207	19			PA1207	9		PA1207	18		PA1207	28
PA1208	5		PA1208	12		PA1208	9			PA1208	6		PA1208	39		PA1208	30
PA1209	0		PA1209	9		PA1209	7			PA1209	9		PA1209	11		PA1209	17
PA1210	10		PA1210	0		PA1210	2			PA1210	3		PA1210	3		PA1210	4
PA1211	0		PA1211	1		PA1211	0			PA1211	2		PA1211	3		PA1211	0
PA1212	2		PA1212	4		PA1212	10			PA1212	4		PA1212	2		PA1212	1
PA1213	2		PA1213	0		PA1213	2			PA1213	0		PA1213	10		PA1213	8
PA1214	0		PA1214	0		PA1214	4			PA1214	7		PA1214	10		PA1214	19
PA1215	9		PA1215	9		PA1215	3			PA1215	11		PA1215	15		PA1215	28
PA1216	4		PA1216	11		PA1216	1			PA1216	15		PA1216	19		PA1216	19
PA1217	10		PA1217	6		PA1217	8			PA1217	13		PA1217	34		PA1217	62
PA1218	6		PA1218	9		PA1218	5			PA1218	7		PA1218	8		PA1218	20
PA1219	0		PA1219	1		PA1219	2			PA1219	0		PA1219	0		PA1219	2
PA1220	2		PA1220	2		PA1220	3			PA1220	2		PA1220	5		PA1220	11
PA1221	1		PA1221	11		PA1221	20			PA1221	10		PA1221	8		PA1221	16
PA1222	4		PA1222	9		PA1222	10			PA1222	33		PA1222	31		PA1222	30
PA1223	4		PA1223	2		PA1223	10			PA1223	0		PA1223	3		PA1223	8
PA1224	6		PA1224	3		PA1224	7			PA1224	0		PA1224	9		PA1224	1
PA1225	3		PA1225	9		PA1225	3			PA1225	6		PA1225	4		PA1225	4
PA1226	3		PA1226	3		PA1226	5			PA1226	6		PA1226	15		PA1226	10
PA1227	1		PA1227	1		PA1227	1			PA1227	2		PA1227	4		PA1227	11
PA1228	1		PA1228	2		PA1228	1			PA1228	1		PA1228	4		PA1228	3
PA1229	2		PA1229	2		PA1229	13			PA1229	8		PA1229	9		PA1229	9
PA1230	3		PA1230	1		PA1230	0			PA1230	0		PA1230	3		PA1230	0
PA1231	0		PA1231	0		PA1231	2			PA1231	1		PA1231	0		PA1231	0
PA1232	1		PA1232	2		PA1232	5			PA1232	6		PA1232	14		PA1232	5
PA1233	2		PA1233	2		PA1233	3			PA1233	2		PA1233	0		PA1233	7
PA1234	3		PA1234	2		PA1234	5			PA1234	2		PA1234	1		PA1234	10
PA1235	0		PA1235	0		PA1235	7			PA1235	2		PA1235	1		PA1235	5
PA1236	7		PA1236	6		PA1236	6			PA1236	2		PA1236	3		PA1236	4
PA1237	0		PA1237	1		PA1237	0			PA1237	3		PA1237	1		PA1237	2
PA1238	3		PA1238	5		PA1238	0			PA1238	0		PA1238	0		PA1238	2
PA1239	3		PA1239	4		PA1239	5			PA1239	1		PA1239	3		PA1239	4
PA1240	3		PA1240	0		PA1240	4			PA1240	0		PA1240	5		PA1240	6
PA1241	0		PA1241	2		PA1241	3			PA1241	12		PA1241	18		PA1241	16
PA1242	0		PA1242	3		PA1242	9			PA1242	9		PA1242	6		PA1242	28
PA1243	11		PA1243	13		PA1243	28			PA1243	38		PA1243	49		PA1243	73
PA1244	91		PA1244	142		PA1244	167			PA1244	313		PA1244	424		PA1244	651
PA1245	102		PA1245	163		PA1245	141			PA1245	126		PA1245	156		PA1245	206
PA1246	2		PA1246	7		PA1246	16			PA1246	29		PA1246	23		PA1246	26
PA1247	3		PA1247	15		PA1247	26			PA1247	14		PA1247	43		PA1247	43
PA1248	8		PA1248	16		PA1248	17			PA1248	31		PA1248	9		PA1248	51
PA1249	170		PA1249	198		PA1249	225			PA1249	534		PA1249	752		PA1249	837
PA1250	7		PA1250	6		PA1250	16			PA1250	12		PA1250	13		PA1250	23
PA1251	10		PA1251	9		PA1251	14			PA1251	8		PA1251	6		PA1251	18
PA1252	6		PA1252	7		PA1252	3			PA1252	11		PA1252	14		PA1252	17
PA1253	0		PA1253	7		PA1253	6			PA1253	3		PA1253	5		PA1253	3
PA1254	0		PA1254	0		PA1254	0			PA1254	1		PA1254	3		PA1254	3
PA1255	2		PA1255	0		PA1255	3			PA1255	4		PA1255	3		PA1255	7
PA1256	2		PA1256	0		PA1256	10			PA1256	3		PA1256	3		PA1256	9
PA1257	1		PA1257	8		PA1257	2			PA1257	6		PA1257	0		PA1257	0
PA1258	0		PA1258	0		PA1258	1			PA1258	2		PA1258	1		PA1258	9
PA1259	0		PA1259	4		PA1259	5			PA1259	2		PA1259	2		PA1259	12
PA1260	1		PA1260	7		PA1260	6			PA1260	18		PA1260	27		PA1260	28
PA1261	0		PA1261	2		PA1261	7			PA1261	7		PA1261	7		PA1261	10
PA1262	0		PA1262	5		PA1262	2			PA1262	2		PA1262	4		PA1262	4
PA1263	6		PA1263	8		PA1263	11			PA1263	36		PA1263	26		PA1263	51
PA1264	2		PA1264	4		PA1264	1			PA1264	1		PA1264	1		PA1264	9
PA1265	0		PA1265	0		PA1265	3			PA1265	0		PA1265	0		PA1265	2
PA1266	5		PA1266	0		PA1266	0			PA1266	0		PA1266	3		PA1266	2
PA1267	0		PA1267	0		PA1267	0			PA1267	1		PA1267	0		PA1267	0
PA1268	2		PA1268	5		PA1268	1			PA1268	8		PA1268	3		PA1268	15
PA1269	6		PA1269	7		PA1269	4			PA1269	5		PA1269	2		PA1269	11
PA1270	4		PA1270	8		PA1270	10			PA1270	0		PA1270	0		PA1270	3
PA1271	13		PA1271	25		PA1271	28			PA1271	17		PA1271	18		PA1271	40
PA1272	8		PA1272	6		PA1272	6			PA1272	11		PA1272	9		PA1272	16
PA1273	0		PA1273	0		PA1273	0			PA1273	2		PA1273	2		PA1273	15
PA1274	0		PA1274	0		PA1274	0			PA1274	2		PA1274	2		PA1274	1
PA1275	0		PA1275	2		PA1275	0			PA1275	0		PA1275	0		PA1275	1
PA1276	0		PA1276	0		PA1276	0			PA1276	2		PA1276	0		PA1276	4
PA1277	2		PA1277	4		PA1277	0			PA1277	3		PA1277	2		PA1277	3
PA1278	0		PA1278	4		PA1278	4			PA1278	0		PA1278	1		PA1278	0
PA1279	0		PA1279	0		PA1279	0			PA1279	0		PA1279	0		PA1279	1
PA1280	1		PA1280	0		PA1280	0			PA1280	0		PA1280	1		PA1280	0
PA1281	1		PA1281	1		PA1281	0			PA1281	0		PA1281	0		PA1281	1
PA1282	9		PA1282	9		PA1282	7			PA1282	4		PA1282	11		PA1282	20
PA1283	13		PA1283	36		PA1283	51			PA1283	37		PA1283	64		PA1283	100
PA1284	14		PA1284	8		PA1284	3			PA1284	21		PA1284	20		PA1284	33
PA1285	5		PA1285	2		PA1285	8			PA1285	1		PA1285	12		PA1285	11
PA1286	3		PA1286	1		PA1286	3			PA1286	7		PA1286	0		PA1286	16
PA1287	24		PA1287	9		PA1287	11			PA1287	13		PA1287	22		PA1287	46
PA1288	104		PA1288	129		PA1288	142			PA1288	210		PA1288	256		PA1288	506
PA1289	18		PA1289	30		PA1289	12			PA1289	1		PA1289	5		PA1289	10
PA1290	4		PA1290	8		PA1290	4			PA1290	11		PA1290	10		PA1290	30
PA1291	6		PA1291	13		PA1291	4			PA1291	7		PA1291	11		PA1291	18
PA1292	19		PA1292	20		PA1292	31			PA1292	30		PA1292	43		PA1292	84
PA1293	21		PA1293	24		PA1293	14			PA1293	46		PA1293	61		PA1293	132
PA1294	21		PA1294	31		PA1294	17			PA1294	13		PA1294	30		PA1294	25
PA1295	0		PA1295	3		PA1295	2			PA1295	1		PA1295	1		PA1295	7
PA1296	19		PA1296	16		PA1296	31			PA1296	39		PA1296	30		PA1296	42
PA1297	0		PA1297	5		PA1297	14			PA1297	13		PA1297	23		PA1297	38
PA1298	11		PA1298	13		PA1298	17			PA1298	13		PA1298	5		PA1298	24
PA1299	4		PA1299	5		PA1299	3			PA1299	23		PA1299	16		PA1299	30
PA1300	0		PA1300	2		PA1300	4			PA1300	3		PA1300	8		PA1300	13
PA1301	2		PA1301	3		PA1301	4			PA1301	23		PA1301	12		PA1301	23
PA1302	6		PA1302	16		PA1302	16			PA1302	25		PA1302	20		PA1302	31
PA1303	2		PA1303	0		PA1303	0			PA1303	4		PA1303	2		PA1303	3
PA1304	3		PA1304	15		PA1304	39			PA1304	39		PA1304	32		PA1304	69
PA1305	12		PA1305	10		PA1305	16			PA1305	14		PA1305	16		PA1305	52
PA1306	2		PA1306	1		PA1306	5			PA1306	5		PA1306	6		PA1306	8
PA1307	10		PA1307	21		PA1307	22			PA1307	20		PA1307	28		PA1307	60
PA1308	3		PA1308	4		PA1308	9			PA1308	12		PA1308	25		PA1308	10
PA1309	4		PA1309	6		PA1309	9			PA1309	3		PA1309	15		PA1309	33
PA1310	4		PA1310	4		PA1310	6			PA1310	15		PA1310	13		PA1310	12
PA1311	3		PA1311	3		PA1311	10			PA1311	12		PA1311	9		PA1311	12
PA1312	0		PA1312	3		PA1312	6			PA1312	5		PA1312	4		PA1312	15
PA1313	0		PA1313	0		PA1313	2			PA1313	0		PA1313	4		PA1313	6
PA1314	4		PA1314	1		PA1314	12			PA1314	0		PA1314	2		PA1314	2
PA1315	12		PA1315	6		PA1315	16			PA1315	15		PA1315	11		PA1315	24
PA1316	11		PA1316	25		PA1316	16			PA1316	16		PA1316	22		PA1316	20
PA1317	21		PA1317	35		PA1317	29			PA1317	22		PA1317	15		PA1317	20
PA1318	35		PA1318	44		PA1318	53			PA1318	28		PA1318	28		PA1318	43
PA1319	0		PA1319	8		PA1319	8			PA1319	12		PA1319	6		PA1319	2
PA1320	1		PA1320	0		PA1320	0			PA1320	3		PA1320	0		PA1320	1
PA1321	12		PA1321	6		PA1321	7			PA1321	1		PA1321	9		PA1321	7
PA1322	6		PA1322	3		PA1322	11			PA1322	3		PA1322	8		PA1322	11
PA1323	2		PA1323	10		PA1323	40			PA1323	7		PA1323	19		PA1323	32
PA1324	68		PA1324	56		PA1324	71			PA1324	49		PA1324	64		PA1324	114
PA1324.1	0		PA1324.1	0		PA1324.1	0			PA1324.1	0		PA1324.1	0		PA1324.1	0
PA1325	0		PA1325	1		PA1325	3			PA1325	10		PA1325	2		PA1325	7
PA1326	1		PA1326	6		PA1326	13			PA1326	30		PA1326	26		PA1326	19
PA1327	16		PA1327	21		PA1327	25			PA1327	45		PA1327	29		PA1327	58
PA1328	6		PA1328	19		PA1328	11			PA1328	11		PA1328	8		PA1328	14
PA1329	0		PA1329	0		PA1329	0			PA1329	0		PA1329	0		PA1329	4
PA1330	4		PA1330	7		PA1330	6			PA1330	4		PA1330	11		PA1330	6
PA1331	10		PA1331	9		PA1331	13			PA1331	17		PA1331	17		PA1331	26
PA1332	3		PA1332	15		PA1332	13			PA1332	12		PA1332	11		PA1332	24
PA1333	28		PA1333	34		PA1333	56			PA1333	6		PA1333	28		PA1333	19
PA1334	1		PA1334	1		PA1334	9			PA1334	2		PA1334	3		PA1334	15
PA1335	7		PA1335	4		PA1335	16			PA1335	9		PA1335	8		PA1335	25
PA1336	9		PA1336	14		PA1336	14			PA1336	26		PA1336	50		PA1336	51
PA1337	71		PA1337	106		PA1337	105			PA1337	320		PA1337	324		PA1337	466
PA1338	16		PA1338	27		PA1338	36			PA1338	134		PA1338	146		PA1338	193
PA1339	14		PA1339	16		PA1339	42			PA1339	76		PA1339	93		PA1339	144
PA1340	14		PA1340	10		PA1340	11			PA1340	32		PA1340	35		PA1340	47
PA1341	21		PA1341	22		PA1341	22			PA1341	49		PA1341	64		PA1341	97
PA1342	226		PA1342	360		PA1342	321			PA1342	500		PA1342	562		PA1342	1049
PA1343	14		PA1343	24		PA1343	24			PA1343	12		PA1343	16		PA1343	20
PA1344	11		PA1344	18		PA1344	35			PA1344	41		PA1344	38		PA1344	44
PA1345	7		PA1345	12		PA1345	7			PA1345	16		PA1345	21		PA1345	26
PA1346	4		PA1346	10		PA1346	11			PA1346	0		PA1346	8		PA1346	0
PA1347	0		PA1347	2		PA1347	2			PA1347	3		PA1347	4		PA1347	3
PA1348	5		PA1348	3		PA1348	4			PA1348	7		PA1348	5		PA1348	4
PA1349	2		PA1349	5		PA1349	0			PA1349	9		PA1349	15		PA1349	3
PA1350	3		PA1350	5		PA1350	10			PA1350	9		PA1350	22		PA1350	26
PA1351	2		PA1351	2		PA1351	0			PA1351	2		PA1351	5		PA1351	1
PA1352	0		PA1352	0		PA1352	0			PA1352	0		PA1352	1		PA1352	4
PA1353	4		PA1353	3		PA1353	3			PA1353	6		PA1353	7		PA1353	19
PA1354	7		PA1354	10		PA1354	5			PA1354	22		PA1354	19		PA1354	18
PA1355	0		PA1355	0		PA1355	1			PA1355	0		PA1355	0		PA1355	2
PA1356	3		PA1356	1		PA1356	7			PA1356	8		PA1356	7		PA1356	10
PA1357	0		PA1357	6		PA1357	5			PA1357	8		PA1357	12		PA1357	7
PA1358	9		PA1358	4		PA1358	5			PA1358	7		PA1358	7		PA1358	12
PA1359	3		PA1359	4		PA1359	1			PA1359	2		PA1359	5		PA1359	6
PA1360	1		PA1360	4		PA1360	0			PA1360	10		PA1360	11		PA1360	13
PA1361	6		PA1361	14		PA1361	18			PA1361	13		PA1361	14		PA1361	20
PA1362	6		PA1362	7		PA1362	3			PA1362	3		PA1362	3		PA1362	8
PA1363	2		PA1363	8		PA1363	3			PA1363	3		PA1363	7		PA1363	10
PA1364	0		PA1364	0		PA1364	3			PA1364	2		PA1364	1		PA1364	5
PA1365	13		PA1365	10		PA1365	28			PA1365	28		PA1365	31		PA1365	50
PA1366	46		PA1366	64		PA1366	82			PA1366	29		PA1366	65		PA1366	52
PA1367	0		PA1367	2		PA1367	3			PA1367	7		PA1367	11		PA1367	10
PA1368	11		PA1368	8		PA1368	15			PA1368	3		PA1368	14		PA1368	14
PA1369	48		PA1369	47		PA1369	31			PA1369	6		PA1369	3		PA1369	13
PA1370	37		PA1370	30		PA1370	24			PA1370	13		PA1370	2		PA1370	18
PA1371	29		PA1371	47		PA1371	28			PA1371	4		PA1371	6		PA1371	7
PA1372	222		PA1372	306		PA1372	184			PA1372	24		PA1372	18		PA1372	33
PA1373	3		PA1373	3		PA1373	5			PA1373	9		PA1373	19		PA1373	8
PA1374	0		PA1374	2		PA1374	2			PA1374	1		PA1374	3		PA1374	2
PA1375	0		PA1375	0		PA1375	2			PA1375	7		PA1375	17		PA1375	6
PA1376	13		PA1376	21		PA1376	24			PA1376	52		PA1376	72		PA1376	102
PA1377	13		PA1377	8		PA1377	8			PA1377	9		PA1377	25		PA1377	32
PA1378	3		PA1378	6		PA1378	4			PA1378	6		PA1378	11		PA1378	7
PA1379	0		PA1379	3		PA1379	2			PA1379	3		PA1379	1		PA1379	14
PA1380	4		PA1380	1		PA1380	6			PA1380	3		PA1380	4		PA1380	9
PA1381	0		PA1381	3		PA1381	5			PA1381	0		PA1381	1		PA1381	2
PA1382	106		PA1382	97		PA1382	107			PA1382	53		PA1382	72		PA1382	92
PA1383	24		PA1383	44		PA1383	32			PA1383	56		PA1383	87		PA1383	89
PA1384	12		PA1384	6		PA1384	1			PA1384	1		PA1384	10		PA1384	3
PA1385	14		PA1385	6		PA1385	12			PA1385	6		PA1385	13		PA1385	14
PA1386	19		PA1386	18		PA1386	10			PA1386	7		PA1386	21		PA1386	12
PA1387	16		PA1387	21		PA1387	31			PA1387	21		PA1387	24		PA1387	52
PA1388	4		PA1388	9		PA1388	3			PA1388	10		PA1388	3		PA1388	6
PA1389	3		PA1389	11		PA1389	12			PA1389	15		PA1389	16		PA1389	28
PA1390	0		PA1390	6		PA1390	3			PA1390	7		PA1390	7		PA1390	21
PA1391	3		PA1391	7		PA1391	7			PA1391	7		PA1391	2		PA1391	10
PA1392	9		PA1392	14		PA1392	18			PA1392	18		PA1392	8		PA1392	29
PA1393	0		PA1393	2		PA1393	0			PA1393	2		PA1393	0		PA1393	3
PA1394	1		PA1394	0		PA1394	1			PA1394	0		PA1394	2		PA1394	0
PA1395	2		PA1395	5		PA1395	0			PA1395	3		PA1395	1		PA1395	4
PA1396	8		PA1396	22		PA1396	12			PA1396	4		PA1396	7		PA1396	12
PA1397	1		PA1397	1		PA1397	0			PA1397	6		PA1397	12		PA1397	27
PA1398	7		PA1398	0		PA1398	2			PA1398	6		PA1398	4		PA1398	3
PA1399	0		PA1399	0		PA1399	2			PA1399	1		PA1399	10		PA1399	1
PA1400	4		PA1400	8		PA1400	10			PA1400	7		PA1400	3		PA1400	22
PA1401	1		PA1401	1		PA1401	4			PA1401	4		PA1401	4		PA1401	6
PA1402	4		PA1402	14		PA1402	14			PA1402	3		PA1402	6		PA1402	10
PA1403	4		PA1403	1		PA1403	2			PA1403	9		PA1403	8		PA1403	8
PA1404	3		PA1404	4		PA1404	2			PA1404	10		PA1404	16		PA1404	18
PA1405	2		PA1405	5		PA1405	8			PA1405	8		PA1405	5		PA1405	8
PA1406	0		PA1406	0		PA1406	5			PA1406	10		PA1406	2		PA1406	3
PA1407	0		PA1407	0		PA1407	7			PA1407	2		PA1407	8		PA1407	10
PA1408	4		PA1408	8		PA1408	12			PA1408	28		PA1408	36		PA1408	47
PA1409	0		PA1409	3		PA1409	8			PA1409	12		PA1409	4		PA1409	8
PA1410	0		PA1410	0		PA1410	5			PA1410	6		PA1410	12		PA1410	16
PA1411	2		PA1411	0		PA1411	1			PA1411	10		PA1411	5		PA1411	10
PA1412	6		PA1412	2		PA1412	0			PA1412	1		PA1412	1		PA1412	7
PA1413	2		PA1413	6		PA1413	8			PA1413	4		PA1413	6		PA1413	6
PA1414	23		PA1414	49		PA1414	85			PA1414	125		PA1414	283		PA1414	206
PA1415	36		PA1415	23		PA1415	67			PA1415	29		PA1415	48		PA1415	69
PA1416	21		PA1416	38		PA1416	28			PA1416	10		PA1416	10		PA1416	30
PA1417	10		PA1417	11		PA1417	14			PA1417	6		PA1417	7		PA1417	15
PA1418	28		PA1418	23		PA1418	32			PA1418	7		PA1418	12		PA1418	6
PA1419	16		PA1419	28		PA1419	19			PA1419	1		PA1419	9		PA1419	9
PA1420	3		PA1420	3		PA1420	4			PA1420	0		PA1420	0		PA1420	0
PA1421	21		PA1421	33		PA1421	38			PA1421	9		PA1421	9		PA1421	28
PA1422	5		PA1422	5		PA1422	11			PA1422	25		PA1422	19		PA1422	29
PA1423	28		PA1423	29		PA1423	65			PA1423	38		PA1423	65		PA1423	66
PA1424	2		PA1424	2		PA1424	4			PA1424	4		PA1424	7		PA1424	8
PA1424a	2		PA1424a	1		PA1424a	5			PA1424a	0		PA1424a	0		PA1424a	4
PA1425	7		PA1425	6		PA1425	16			PA1425	1		PA1425	7		PA1425	13
PA1428	6		PA1428	4		PA1428	4			PA1428	2		PA1428	4		PA1428	6
PA1428a	14		PA1428a	13		PA1428a	22			PA1428a	13		PA1428a	29		PA1428a	21
PA1429	29		PA1429	50		PA1429	57			PA1429	29		PA1429	35		PA1429	43
PA1430	64		PA1430	136		PA1430	132			PA1430	117		PA1430	127		PA1430	156
PA1431	99		PA1431	130		PA1431	150			PA1431	10		PA1431	27		PA1431	19
PA1432	296		PA1432	433		PA1432	441			PA1432	297		PA1432	351		PA1432	675
PA1433	24		PA1433	41		PA1433	44			PA1433	37		PA1433	35		PA1433	87
PA1434	3		PA1434	16		PA1434	16			PA1434	7		PA1434	10		PA1434	10
PA1435	5		PA1435	8		PA1435	13			PA1435	3		PA1435	5		PA1435	4
PA1436	20		PA1436	30		PA1436	18			PA1436	33		PA1436	32		PA1436	44
PA1437	2		PA1437	23		PA1437	12			PA1437	10		PA1437	18		PA1437	24
PA1438	4		PA1438	3		PA1438	21			PA1438	11		PA1438	3		PA1438	22
PA1439	0		PA1439	0		PA1439	3			PA1439	7		PA1439	4		PA1439	12
PA1440	34		PA1440	30		PA1440	55			PA1440	113		PA1440	111		PA1440	208
PA1441	33		PA1441	52		PA1441	79			PA1441	45		PA1441	38		PA1441	40
PA1442	22		PA1442	16		PA1442	36			PA1442	26		PA1442	14		PA1442	20
PA1443	53		PA1443	50		PA1443	60			PA1443	43		PA1443	70		PA1443	88
PA1444	5		PA1444	20		PA1444	15			PA1444	26		PA1444	31		PA1444	39
PA1445	1		PA1445	9		PA1445	9			PA1445	0		PA1445	5		PA1445	14
PA1446	7		PA1446	0		PA1446	4			PA1446	5		PA1446	13		PA1446	9
PA1447	0		PA1447	2		PA1447	6			PA1447	7		PA1447	3		PA1447	4
PA1448	0		PA1448	0		PA1448	6			PA1448	2		PA1448	5		PA1448	8
PA1449	3		PA1449	6		PA1449	6			PA1449	4		PA1449	5		PA1449	7
PA1450	8		PA1450	5		PA1450	12			PA1450	9		PA1450	3		PA1450	10
PA1451	8		PA1451	8		PA1451	3			PA1451	7		PA1451	7		PA1451	8
PA1452	154		PA1452	211		PA1452	249			PA1452	88		PA1452	92		PA1452	124
PA1453	157		PA1453	157		PA1453	166			PA1453	228		PA1453	269		PA1453	243
PA1454	126		PA1454	152		PA1454	162			PA1454	94		PA1454	144		PA1454	235
PA1455	36		PA1455	58		PA1455	79			PA1455	70		PA1455	68		PA1455	107
PA1456	16		PA1456	30		PA1456	14			PA1456	38		PA1456	40		PA1456	39
PA1457	49		PA1457	63		PA1457	59			PA1457	118		PA1457	90		PA1457	196
PA1458	76		PA1458	132		PA1458	165			PA1458	115		PA1458	152		PA1458	219
PA1459	36		PA1459	38		PA1459	65			PA1459	68		PA1459	97		PA1459	119
PA1460	10		PA1460	20		PA1460	24			PA1460	30		PA1460	40		PA1460	54
PA1461	3		PA1461	12		PA1461	12			PA1461	19		PA1461	20		PA1461	39
PA1462	19		PA1462	56		PA1462	60			PA1462	47		PA1462	57		PA1462	108
PA1463	20		PA1463	22		PA1463	38			PA1463	34		PA1463	31		PA1463	62
PA1464	106		PA1464	148		PA1464	126			PA1464	86		PA1464	74		PA1464	131
PA1465	2		PA1465	4		PA1465	2			PA1465	5		PA1465	12		PA1465	3
PA1466	9		PA1466	12		PA1466	13			PA1466	6		PA1466	3		PA1466	8
PA1467	1		PA1467	13		PA1467	10			PA1467	7		PA1467	8		PA1467	12
PA1468	0		PA1468	2		PA1468	0			PA1468	14		PA1468	2		PA1468	4
PA1469	0		PA1469	7		PA1469	1			PA1469	7		PA1469	6		PA1469	10
PA1470	9		PA1470	3		PA1470	6			PA1470	14		PA1470	14		PA1470	9
PA1471	7		PA1471	37		PA1471	44			PA1471	37		PA1471	50		PA1471	63
PA1472	2		PA1472	4		PA1472	17			PA1472	8		PA1472	21		PA1472	9
PA1473	10		PA1473	10		PA1473	8			PA1473	12		PA1473	5		PA1473	9
PA1474	15		PA1474	26		PA1474	56			PA1474	51		PA1474	86		PA1474	138
PA1475	2		PA1475	3		PA1475	15			PA1475	21		PA1475	26		PA1475	25
PA1476	3		PA1476	8		PA1476	12			PA1476	10		PA1476	9		PA1476	19
PA1477	12		PA1477	3		PA1477	6			PA1477	15		PA1477	8		PA1477	34
PA1478	0		PA1478	0		PA1478	0			PA1478	0		PA1478	0		PA1478	0
PA1479	7		PA1479	10		PA1479	18			PA1479	31		PA1479	27		PA1479	49
PA1480	18		PA1480	19		PA1480	11			PA1480	49		PA1480	77		PA1480	129
PA1481	8		PA1481	4		PA1481	12			PA1481	27		PA1481	42		PA1481	42
PA1482	8		PA1482	2		PA1482	2			PA1482	12		PA1482	8		PA1482	16
PA1483	3		PA1483	10		PA1483	7			PA1483	10		PA1483	18		PA1483	28
PA1483a	0		PA1483a	0		PA1483a	3			PA1483a	1		PA1483a	6		PA1483a	9
PA1484	3		PA1484	5		PA1484	8			PA1484	11		PA1484	24		PA1484	42
PA1485	0		PA1485	12		PA1485	9			PA1485	2		PA1485	4		PA1485	11
PA1486	1		PA1486	4		PA1486	4			PA1486	0		PA1486	9		PA1486	7
PA1487	3		PA1487	1		PA1487	5			PA1487	5		PA1487	8		PA1487	5
PA1488	4		PA1488	0		PA1488	0			PA1488	0		PA1488	2		PA1488	9
PA1489	1		PA1489	8		PA1489	3			PA1489	7		PA1489	5		PA1489	1
PA1490	7		PA1490	4		PA1490	5			PA1490	10		PA1490	5		PA1490	14
PA1491	4		PA1491	15		PA1491	26			PA1491	24		PA1491	6		PA1491	36
PA1492	2		PA1492	0		PA1492	3			PA1492	7		PA1492	3		PA1492	1
PA1493	42		PA1493	82		PA1493	93			PA1493	197		PA1493	223		PA1493	423
PA1494	33		PA1494	43		PA1494	64			PA1494	486		PA1494	651		PA1494	1275
PA1495	0		PA1495	0		PA1495	2			PA1495	5		PA1495	3		PA1495	4
PA1496	5		PA1496	0		PA1496	1			PA1496	3		PA1496	5		PA1496	9
PA1497	2		PA1497	0		PA1497	3			PA1497	3		PA1497	2		PA1497	0
PA1498	0		PA1498	6		PA1498	1			PA1498	7		PA1498	4		PA1498	19
PA1499	0		PA1499	0		PA1499	0			PA1499	3		PA1499	0		PA1499	2
PA1500	0		PA1500	0		PA1500	3			PA1500	21		PA1500	9		PA1500	29
PA1501	12		PA1501	16		PA1501	15			PA1501	17		PA1501	27		PA1501	48
PA1502	12		PA1502	5		PA1502	7			PA1502	15		PA1502	23		PA1502	31
PA1503	0		PA1503	6		PA1503	0			PA1503	1		PA1503	2		PA1503	6
PA1504	5		PA1504	1		PA1504	12			PA1504	25		PA1504	24		PA1504	27
PA1505	26		PA1505	22		PA1505	21			PA1505	37		PA1505	31		PA1505	85
PA1506	4		PA1506	12		PA1506	1			PA1506	7		PA1506	4		PA1506	12
PA1507	6		PA1507	16		PA1507	16			PA1507	17		PA1507	10		PA1507	12
PA1508	0		PA1508	3		PA1508	5			PA1508	2		PA1508	12		PA1508	6
PA1509	29		PA1509	37		PA1509	40			PA1509	10		PA1509	16		PA1509	24
PA1510	23		PA1510	37		PA1510	24			PA1510	22		PA1510	25		PA1510	33
PA1511	9		PA1511	1		PA1511	1			PA1511	2		PA1511	5		PA1511	8
PA1512	4		PA1512	2		PA1512	2			PA1512	4		PA1512	1		PA1512	0
PA1513	8		PA1513	19		PA1513	29			PA1513	44		PA1513	85		PA1513	119
PA1514	4		PA1514	3		PA1514	15			PA1514	20		PA1514	5		PA1514	20
PA1515	4		PA1515	9		PA1515	15			PA1515	49		PA1515	29		PA1515	62
PA1516	7		PA1516	2		PA1516	1			PA1516	15		PA1516	20		PA1516	21
PA1517	20		PA1517	20		PA1517	38			PA1517	50		PA1517	47		PA1517	75
PA1518	4		PA1518	16		PA1518	16			PA1518	7		PA1518	24		PA1518	39
PA1519	4		PA1519	2		PA1519	4			PA1519	17		PA1519	12		PA1519	13
PA1520	17		PA1520	39		PA1520	37			PA1520	38		PA1520	46		PA1520	88
PA1521	6		PA1521	7		PA1521	12			PA1521	30		PA1521	29		PA1521	27
PA1522	2		PA1522	4		PA1522	16			PA1522	7		PA1522	10		PA1522	25
PA1523	23		PA1523	19		PA1523	32			PA1523	23		PA1523	23		PA1523	52
PA1524	7		PA1524	5		PA1524	15			PA1524	20		PA1524	16		PA1524	21
PA1525	7		PA1525	15		PA1525	12			PA1525	13		PA1525	36		PA1525	47
PA1526	9		PA1526	8		PA1526	3			PA1526	24		PA1526	29		PA1526	45
PA1527	59		PA1527	92		PA1527	75			PA1527	67		PA1527	53		PA1527	89
PA1528	133		PA1528	144		PA1528	208			PA1528	101		PA1528	94		PA1528	137
PA1529	7		PA1529	30		PA1529	37			PA1529	23		PA1529	17		PA1529	42
PA1530	1		PA1530	8		PA1530	3			PA1530	2		PA1530	5		PA1530	15
PA1530.1	0		PA1530.1	1		PA1530.1	0			PA1530.1	10		PA1530.1	4		PA1530.1	3
PA1531	2		PA1531	7		PA1531	10			PA1531	3		PA1531	3		PA1531	8
PA1532	42		PA1532	71		PA1532	62			PA1532	67		PA1532	100		PA1532	141
PA1533	24		PA1533	62		PA1533	53			PA1533	45		PA1533	51		PA1533	100
PA1534	0		PA1534	3		PA1534	11			PA1534	23		PA1534	16		PA1534	26
PA1535	17		PA1535	8		PA1535	34			PA1535	41		PA1535	43		PA1535	64
PA1536	11		PA1536	7		PA1536	22			PA1536	6		PA1536	13		PA1536	19
PA1537	2		PA1537	4		PA1537	1			PA1537	3		PA1537	3		PA1537	8
PA1538	5		PA1538	13		PA1538	12			PA1538	21		PA1538	25		PA1538	34
PA1539	1		PA1539	10		PA1539	13			PA1539	14		PA1539	15		PA1539	21
PA1540	5		PA1540	9		PA1540	10			PA1540	4		PA1540	4		PA1540	14
PA1541	10		PA1541	25		PA1541	18			PA1541	15		PA1541	18		PA1541	17
PA1542	21		PA1542	29		PA1542	23			PA1542	26		PA1542	20		PA1542	18
PA1543	15		PA1543	36		PA1543	36			PA1543	31		PA1543	37		PA1543	39
PA1544	21		PA1544	40		PA1544	33			PA1544	118		PA1544	169		PA1544	254
PA1545	109		PA1545	146		PA1545	151			PA1545	18		PA1545	76		PA1545	52
PA1546	170		PA1546	206		PA1546	249			PA1546	220		PA1546	242		PA1546	492
PA1547	8		PA1547	2		PA1547	4			PA1547	11		PA1547	11		PA1547	10
PA1548	5		PA1548	6		PA1548	8			PA1548	7		PA1548	10		PA1548	17
PA1549	3		PA1549	19		PA1549	7			PA1549	15		PA1549	41		PA1549	55
PA1550	11		PA1550	32		PA1550	34			PA1550	30		PA1550	47		PA1550	71
PA1551	60		PA1551	125		PA1551	111			PA1551	157		PA1551	206		PA1551	323
PA1552	22		PA1552	43		PA1552	54			PA1552	232		PA1552	254		PA1552	462
PA1552.1	2		PA1552.1	8		PA1552.1	8			PA1552.1	19		PA1552.1	18		PA1552.1	27
PA1553	29		PA1553	24		PA1553	34			PA1553	127		PA1553	140		PA1553	192
PA1554	23		PA1554	50		PA1554	68			PA1554	335		PA1554	424		PA1554	652
PA1555	151		PA1555	265		PA1555	262			PA1555	256		PA1555	349		PA1555	600
PA1555.1	22		PA1555.1	26		PA1555.1	43			PA1555.1	11		PA1555.1	13		PA1555.1	29
PA1556	145		PA1556	198		PA1556	147			PA1556	95		PA1556	114		PA1556	218
PA1557	241		PA1557	354		PA1557	372			PA1557	286		PA1557	325		PA1557	685
PA1558	0		PA1558	5		PA1558	0			PA1558	8		PA1558	2		PA1558	9
PA1561	93		PA1561	135		PA1561	195			PA1561	28		PA1561	48		PA1561	70
PA1562	147		PA1562	202		PA1562	244			PA1562	379		PA1562	509		PA1562	823
PA1563	1		PA1563	7		PA1563	4			PA1563	10		PA1563	28		PA1563	33
PA1564	0		PA1564	4		PA1564	7			PA1564	0		PA1564	0		PA1564	3
PA1565	3		PA1565	7		PA1565	3			PA1565	6		PA1565	13		PA1565	17
PA1566	2		PA1566	0		PA1566	0			PA1566	2		PA1566	10		PA1566	13
PA1567	2		PA1567	6		PA1567	1			PA1567	6		PA1567	2		PA1567	21
PA1568	6		PA1568	2		PA1568	6			PA1568	0		PA1568	0		PA1568	0
PA1569	6		PA1569	5		PA1569	14			PA1569	10		PA1569	13		PA1569	5
PA1570	7		PA1570	8		PA1570	16			PA1570	18		PA1570	18		PA1570	38
PA1571	30		PA1571	42		PA1571	79			PA1571	159		PA1571	184		PA1571	332
PA1572	10		PA1572	29		PA1572	30			PA1572	60		PA1572	49		PA1572	97
PA1573	6		PA1573	4		PA1573	5			PA1573	21		PA1573	13		PA1573	13
PA1574	5		PA1574	23		PA1574	11			PA1574	8		PA1574	24		PA1574	43
PA1575	5		PA1575	8		PA1575	21			PA1575	10		PA1575	21		PA1575	24
PA1576	3		PA1576	5		PA1576	0			PA1576	9		PA1576	22		PA1576	37
PA1577	7		PA1577	11		PA1577	5			PA1577	14		PA1577	30		PA1577	20
PA1578	0		PA1578	10		PA1578	3			PA1578	12		PA1578	7		PA1578	14
PA1578a	4		PA1578a	4		PA1578a	0			PA1578a	2		PA1578a	9		PA1578a	12
PA1579	74		PA1579	79		PA1579	84			PA1579	86		PA1579	116		PA1579	170
PA1580	119		PA1580	160		PA1580	207			PA1580	607		PA1580	871		PA1580	1560
PA1581	78		PA1581	131		PA1581	130			PA1581	112		PA1581	92		PA1581	177
PA1582	23		PA1582	35		PA1582	48			PA1582	52		PA1582	43		PA1582	81
PA1583	151		PA1583	254		PA1583	261			PA1583	501		PA1583	502		PA1583	947
PA1584	71		PA1584	110		PA1584	91			PA1584	203		PA1584	223		PA1584	463
PA1585	245		PA1585	431		PA1585	427			PA1585	1036		PA1585	1015		PA1585	1993
PA1586	103		PA1586	163		PA1586	170			PA1586	376		PA1586	477		PA1586	708
PA1587	103		PA1587	207		PA1587	244			PA1587	546		PA1587	593		PA1587	1081
PA1588	268		PA1588	383		PA1588	340			PA1588	731		PA1588	742		PA1588	1333
PA1589	83		PA1589	172		PA1589	181			PA1589	504		PA1589	657		PA1589	901
PA1590	25		PA1590	33		PA1590	28			PA1590	54		PA1590	49		PA1590	102
PA1591	6		PA1591	6		PA1591	14			PA1591	7		PA1591	7		PA1591	16
PA1592	63		PA1592	113		PA1592	176			PA1592	305		PA1592	606		PA1592	610
PA1593	0		PA1593	2		PA1593	7			PA1593	3		PA1593	1		PA1593	6
PA1594	1		PA1594	0		PA1594	0			PA1594	12		PA1594	3		PA1594	12
PA1595	3		PA1595	6		PA1595	11			PA1595	0		PA1595	8		PA1595	15
PA1596	401		PA1596	587		PA1596	731			PA1596	439		PA1596	564		PA1596	888
PA1597	1		PA1597	10		PA1597	1			PA1597	3		PA1597	15		PA1597	25
PA1598	9		PA1598	11		PA1598	17			PA1598	11		PA1598	2		PA1598	6
PA1599	6		PA1599	4		PA1599	8			PA1599	7		PA1599	1		PA1599	7
PA1600	5		PA1600	7		PA1600	8			PA1600	2		PA1600	5		PA1600	4
PA1601	32		PA1601	25		PA1601	55			PA1601	5		PA1601	4		PA1601	13
PA1602	3		PA1602	13		PA1602	25			PA1602	1		PA1602	4		PA1602	6
PA1603	2		PA1603	6		PA1603	12			PA1603	3		PA1603	10		PA1603	11
PA1604	9		PA1604	18		PA1604	14			PA1604	26		PA1604	24		PA1604	37
PA1605	13		PA1605	24		PA1605	13			PA1605	22		PA1605	3		PA1605	29
PA1606	7		PA1606	2		PA1606	9			PA1606	4		PA1606	7		PA1606	16
PA1607	35		PA1607	65		PA1607	76			PA1607	23		PA1607	22		PA1607	26
PA1608	9		PA1608	12		PA1608	35			PA1608	26		PA1608	29		PA1608	39
PA1609	39		PA1609	66		PA1609	56			PA1609	177		PA1609	213		PA1609	424
PA1610	37		PA1610	28		PA1610	66			PA1610	72		PA1610	71		PA1610	165
PA1611	14		PA1611	49		PA1611	33			PA1611	40		PA1611	53		PA1611	61
PA1612	0		PA1612	3		PA1612	1			PA1612	7		PA1612	4		PA1612	3
PA1613	20		PA1613	13		PA1613	26			PA1613	30		PA1613	33		PA1613	50
PA1614	44		PA1614	46		PA1614	46			PA1614	29		PA1614	56		PA1614	69
PA1615	0		PA1615	0		PA1615	4			PA1615	2		PA1615	24		PA1615	15
PA1616	0		PA1616	1		PA1616	7			PA1616	13		PA1616	17		PA1616	23
PA1617	7		PA1617	27		PA1617	66			PA1617	128		PA1617	115		PA1617	290
PA1618	3		PA1618	5		PA1618	3			PA1618	18		PA1618	30		PA1618	32
PA1619	0		PA1619	0		PA1619	2			PA1619	0		PA1619	3		PA1619	4
PA1620	0		PA1620	1		PA1620	0			PA1620	0		PA1620	1		PA1620	2
PA1621	1		PA1621	1		PA1621	5			PA1621	27		PA1621	62		PA1621	57
PA1622	2		PA1622	2		PA1622	4			PA1622	13		PA1622	29		PA1622	32
PA1623	15		PA1623	22		PA1623	19			PA1623	50		PA1623	47		PA1623	112
PA1624	3		PA1624	1		PA1624	3			PA1624	25		PA1624	28		PA1624	47
PA1625	8		PA1625	10		PA1625	8			PA1625	5		PA1625	21		PA1625	26
PA1626	3		PA1626	2		PA1626	0			PA1626	4		PA1626	4		PA1626	7
PA1627	12		PA1627	4		PA1627	10			PA1627	8		PA1627	4		PA1627	20
PA1628	4		PA1628	0		PA1628	2			PA1628	6		PA1628	4		PA1628	9
PA1629	2		PA1629	4		PA1629	5			PA1629	0		PA1629	5		PA1629	10
PA1630	9		PA1630	9		PA1630	21			PA1630	6		PA1630	12		PA1630	31
PA1631	7		PA1631	4		PA1631	4			PA1631	8		PA1631	9		PA1631	8
PA1632	0		PA1632	4		PA1632	1			PA1632	1		PA1632	0		PA1632	0
PA1633	7		PA1633	8		PA1633	36			PA1633	47		PA1633	71		PA1633	94
PA1634	8		PA1634	6		PA1634	0			PA1634	4		PA1634	1		PA1634	13
PA1635	0		PA1635	0		PA1635	0			PA1635	2		PA1635	0		PA1635	0
PA1636	4		PA1636	2		PA1636	9			PA1636	15		PA1636	6		PA1636	29
PA1637	4		PA1637	8		PA1637	4			PA1637	5		PA1637	9		PA1637	14
PA1638	0		PA1638	0		PA1638	4			PA1638	10		PA1638	4		PA1638	7
PA1639	4		PA1639	4		PA1639	13			PA1639	12		PA1639	5		PA1639	18
PA1640	17		PA1640	17		PA1640	7			PA1640	18		PA1640	22		PA1640	54
PA1641	0		PA1641	5		PA1641	20			PA1641	10		PA1641	15		PA1641	22
PA1642	10		PA1642	8		PA1642	13			PA1642	38		PA1642	54		PA1642	59
PA1643	3		PA1643	6		PA1643	10			PA1643	24		PA1643	35		PA1643	58
PA1643a	7		PA1643a	7		PA1643a	7			PA1643a	18		PA1643a	11		PA1643a	19
PA1644	5		PA1644	5		PA1644	15			PA1644	19		PA1644	27		PA1644	48
PA1645	0		PA1645	0		PA1645	2			PA1645	2		PA1645	0		PA1645	1
PA1646	4		PA1646	9		PA1646	15			PA1646	17		PA1646	22		PA1646	13
PA1647	4		PA1647	7		PA1647	21			PA1647	26		PA1647	33		PA1647	26
PA1648	0		PA1648	1		PA1648	9			PA1648	16		PA1648	9		PA1648	34
PA1649	3		PA1649	11		PA1649	3			PA1649	20		PA1649	11		PA1649	40
PA1650	4		PA1650	5		PA1650	8			PA1650	17		PA1650	29		PA1650	31
PA1651	6		PA1651	8		PA1651	23			PA1651	24		PA1651	23		PA1651	34
PA1652	0		PA1652	0		PA1652	5			PA1652	1		PA1652	2		PA1652	6
PA1653	2		PA1653	0		PA1653	3			PA1653	2		PA1653	7		PA1653	1
PA1654	14		PA1654	13		PA1654	16			PA1654	18		PA1654	37		PA1654	30
PA1655	10		PA1655	23		PA1655	12			PA1655	10		PA1655	21		PA1655	56
PA1656	39		PA1656	67		PA1656	74			PA1656	21		PA1656	18		PA1656	41
PA1657	9		PA1657	18		PA1657	32			PA1657	18		PA1657	13		PA1657	17
PA1658	14		PA1658	26		PA1658	37			PA1658	24		PA1658	34		PA1658	45
PA1659	0		PA1659	8		PA1659	0			PA1659	4		PA1659	5		PA1659	11
PA1660	10		PA1660	13		PA1660	7			PA1660	13		PA1660	20		PA1660	22
PA1661	2		PA1661	4		PA1661	1			PA1661	5		PA1661	6		PA1661	6
PA1662	13		PA1662	19		PA1662	9			PA1662	6		PA1662	6		PA1662	12
PA1663	0		PA1663	1		PA1663	8			PA1663	6		PA1663	9		PA1663	18
PA1664	0		PA1664	1		PA1664	0			PA1664	0		PA1664	0		PA1664	0
PA1665	1		PA1665	2		PA1665	4			PA1665	5		PA1665	9		PA1665	9
PA1666	0		PA1666	1		PA1666	6			PA1666	2		PA1666	2		PA1666	4
PA1667	10		PA1667	11		PA1667	18			PA1667	12		PA1667	25		PA1667	50
PA1668	1		PA1668	2		PA1668	3			PA1668	4		PA1668	7		PA1668	2
PA1669	9		PA1669	6		PA1669	17			PA1669	27		PA1669	8		PA1669	13
PA1670	4		PA1670	7		PA1670	0			PA1670	4		PA1670	2		PA1670	7
PA1671	0		PA1671	3		PA1671	14			PA1671	5		PA1671	1		PA1671	13
PA1672	10		PA1672	29		PA1672	31			PA1672	17		PA1672	7		PA1672	23
PA1673	123		PA1673	172		PA1673	161			PA1673	88		PA1673	80		PA1673	140
PA1674	20		PA1674	39		PA1674	51			PA1674	46		PA1674	43		PA1674	116
PA1675	11		PA1675	20		PA1675	13			PA1675	4		PA1675	12		PA1675	15
PA1676	4		PA1676	5		PA1676	4			PA1676	0		PA1676	7		PA1676	10
PA1677	11		PA1677	16		PA1677	14			PA1677	26		PA1677	36		PA1677	90
PA1678	7		PA1678	6		PA1678	6			PA1678	19		PA1678	35		PA1678	40
PA1679	7		PA1679	13		PA1679	15			PA1679	9		PA1679	21		PA1679	27
PA1680	6		PA1680	2		PA1680	5			PA1680	3		PA1680	2		PA1680	5
PA1681	7		PA1681	15		PA1681	23			PA1681	58		PA1681	65		PA1681	131
PA1682	7		PA1682	4		PA1682	0			PA1682	2		PA1682	4		PA1682	7
PA1683	3		PA1683	5		PA1683	1			PA1683	9		PA1683	16		PA1683	24
PA1684	11		PA1684	11		PA1684	28			PA1684	25		PA1684	37		PA1684	45
PA1685	6		PA1685	10		PA1685	6			PA1685	13		PA1685	27		PA1685	29
PA1686	7		PA1686	8		PA1686	13			PA1686	17		PA1686	17		PA1686	22
PA1687	7		PA1687	5		PA1687	15			PA1687	20		PA1687	25		PA1687	44
PA1688	12		PA1688	21		PA1688	13			PA1688	26		PA1688	19		PA1688	33
PA1689	22		PA1689	38		PA1689	35			PA1689	37		PA1689	46		PA1689	92
PA1690	3		PA1690	6		PA1690	0			PA1690	4		PA1690	5		PA1690	2
PA1691	2		PA1691	2		PA1691	2			PA1691	0		PA1691	7		PA1691	2
PA1692	0		PA1692	1		PA1692	0			PA1692	0		PA1692	0		PA1692	2
PA1693	4		PA1693	12		PA1693	16			PA1693	21		PA1693	27		PA1693	29
PA1694	3		PA1694	2		PA1694	2			PA1694	3		PA1694	5		PA1694	5
PA1695	0		PA1695	0		PA1695	1			PA1695	1		PA1695	0		PA1695	1
PA1696	0		PA1696	0		PA1696	0			PA1696	0		PA1696	2		PA1696	0
PA1697	0		PA1697	6		PA1697	7			PA1697	0		PA1697	0		PA1697	0
PA1698	1		PA1698	8		PA1698	8			PA1698	2		PA1698	8		PA1698	4
PA1699	0		PA1699	0		PA1699	0			PA1699	2		PA1699	0		PA1699	0
PA1700	0		PA1700	0		PA1700	2			PA1700	0		PA1700	0		PA1700	0
PA1701	0		PA1701	0		PA1701	0			PA1701	0		PA1701	0		PA1701	1
PA1702	0		PA1702	0		PA1702	0			PA1702	0		PA1702	0		PA1702	0
PA1703	3		PA1703	10		PA1703	13			PA1703	3		PA1703	2		PA1703	14
PA1704	0		PA1704	0		PA1704	0			PA1704	1		PA1704	0		PA1704	0
PA1705	2		PA1705	0		PA1705	0			PA1705	2		PA1705	0		PA1705	0
PA1706	0		PA1706	2		PA1706	3			PA1706	13		PA1706	7		PA1706	11
PA1707	0		PA1707	1		PA1707	3			PA1707	4		PA1707	3		PA1707	2
PA1708	24		PA1708	12		PA1708	13			PA1708	26		PA1708	25		PA1708	27
PA1709	15		PA1709	19		PA1709	7			PA1709	8		PA1709	20		PA1709	19
PA1710	10		PA1710	16		PA1710	13			PA1710	6		PA1710	15		PA1710	18
PA1711	0		PA1711	0		PA1711	0			PA1711	0		PA1711	0		PA1711	0
PA1712	4		PA1712	5		PA1712	6			PA1712	3		PA1712	13		PA1712	9
PA1713	13		PA1713	24		PA1713	28			PA1713	4		PA1713	9		PA1713	21
PA1714	13		PA1714	21		PA1714	12			PA1714	20		PA1714	22		PA1714	24
PA1715	2		PA1715	0		PA1715	0			PA1715	0		PA1715	1		PA1715	1
PA1716	14		PA1716	3		PA1716	16			PA1716	8		PA1716	4		PA1716	9
PA1717	3		PA1717	10		PA1717	2			PA1717	3		PA1717	2		PA1717	13
PA1718	0		PA1718	0		PA1718	1			PA1718	0		PA1718	0		PA1718	2
PA1719	1		PA1719	1		PA1719	0			PA1719	0		PA1719	2		PA1719	0
PA1720	0		PA1720	0		PA1720	0			PA1720	0		PA1720	0		PA1720	0
PA1721	4		PA1721	1		PA1721	2			PA1721	0		PA1721	0		PA1721	2
PA1722	0		PA1722	0		PA1722	3			PA1722	3		PA1722	0		PA1722	0
PA1723	3		PA1723	7		PA1723	8			PA1723	0		PA1723	2		PA1723	2
PA1724	0		PA1724	0		PA1724	0			PA1724	0		PA1724	0		PA1724	0
PA1725	8		PA1725	2		PA1725	6			PA1725	4		PA1725	6		PA1725	4
PA1726	17		PA1726	11		PA1726	19			PA1726	26		PA1726	22		PA1726	63
PA1727	9		PA1727	25		PA1727	27			PA1727	10		PA1727	15		PA1727	24
PA1728	43		PA1728	57		PA1728	94			PA1728	48		PA1728	77		PA1728	84
PA1729	5		PA1729	4		PA1729	11			PA1729	49		PA1729	57		PA1729	48
PA1730	17		PA1730	18		PA1730	25			PA1730	17		PA1730	30		PA1730	53
PA1731	7		PA1731	8		PA1731	7			PA1731	7		PA1731	7		PA1731	6
PA1732	2		PA1732	4		PA1732	11			PA1732	14		PA1732	33		PA1732	11
PA1733	4		PA1733	7		PA1733	19			PA1733	29		PA1733	30		PA1733	38
PA1734	6		PA1734	1		PA1734	2			PA1734	17		PA1734	17		PA1734	14
PA1735	7		PA1735	7		PA1735	3			PA1735	12		PA1735	21		PA1735	22
PA1736	6		PA1736	1		PA1736	2			PA1736	72		PA1736	115		PA1736	97
PA1737	7		PA1737	26		PA1737	27			PA1737	152		PA1737	144		PA1737	206
PA1738	16		PA1738	10		PA1738	15			PA1738	39		PA1738	31		PA1738	70
PA1739	2		PA1739	11		PA1739	16			PA1739	7		PA1739	2		PA1739	9
PA1740	3		PA1740	0		PA1740	2			PA1740	2		PA1740	3		PA1740	10
PA1741	3		PA1741	1		PA1741	8			PA1741	11		PA1741	11		PA1741	25
PA1742	37		PA1742	41		PA1742	56			PA1742	108		PA1742	124		PA1742	168
PA1743	0		PA1743	0		PA1743	1			PA1743	0		PA1743	0		PA1743	0
PA1744	3		PA1744	3		PA1744	1			PA1744	8		PA1744	4		PA1744	11
PA1745	11		PA1745	8		PA1745	24			PA1745	5		PA1745	16		PA1745	29
PA1746	56		PA1746	76		PA1746	157			PA1746	48		PA1746	85		PA1746	44
PA1747	25		PA1747	26		PA1747	35			PA1747	0		PA1747	4		PA1747	8
PA1748	17		PA1748	37		PA1748	27			PA1748	21		PA1748	44		PA1748	84
PA1749	23		PA1749	51		PA1749	50			PA1749	40		PA1749	40		PA1749	61
PA1750	23		PA1750	23		PA1750	43			PA1750	74		PA1750	79		PA1750	171
PA1751	3		PA1751	9		PA1751	7			PA1751	7		PA1751	3		PA1751	7
PA1752	26		PA1752	44		PA1752	43			PA1752	54		PA1752	58		PA1752	107
PA1753	25		PA1753	35		PA1753	34			PA1753	38		PA1753	37		PA1753	61
PA1754	47		PA1754	85		PA1754	95			PA1754	181		PA1754	181		PA1754	356
PA1755	3		PA1755	4		PA1755	1			PA1755	8		PA1755	7		PA1755	8
PA1756	19		PA1756	11		PA1756	31			PA1756	28		PA1756	32		PA1756	32
PA1757	9		PA1757	10		PA1757	16			PA1757	24		PA1757	29		PA1757	59
PA1758	12		PA1758	18		PA1758	25			PA1758	34		PA1758	46		PA1758	73
PA1759	29		PA1759	53		PA1759	42			PA1759	76		PA1759	68		PA1759	100
PA1760	22		PA1760	30		PA1760	48			PA1760	65		PA1760	96		PA1760	105
PA1761	7		PA1761	15		PA1761	6			PA1761	30		PA1761	49		PA1761	67
PA1762	0		PA1762	4		PA1762	2			PA1762	8		PA1762	14		PA1762	24
PA1763	0		PA1763	2		PA1763	7			PA1763	15		PA1763	10		PA1763	15
PA1764	11		PA1764	13		PA1764	9			PA1764	5		PA1764	6		PA1764	16
PA1765	15		PA1765	26		PA1765	11			PA1765	13		PA1765	15		PA1765	36
PA1766	37		PA1766	44		PA1766	58			PA1766	33		PA1766	47		PA1766	78
PA1767	46		PA1767	66		PA1767	77			PA1767	48		PA1767	58		PA1767	64
PA1768	31		PA1768	33		PA1768	37			PA1768	32		PA1768	48		PA1768	77
PA1769	39		PA1769	78		PA1769	66			PA1769	94		PA1769	99		PA1769	163
PA1770	115		PA1770	188		PA1770	159			PA1770	558		PA1770	579		PA1770	997
PA1771	2		PA1771	5		PA1771	1			PA1771	5		PA1771	12		PA1771	9
PA1772	27		PA1772	57		PA1772	64			PA1772	121		PA1772	131		PA1772	186
PA1773	25		PA1773	46		PA1773	27			PA1773	40		PA1773	79		PA1773	66
PA1774	10		PA1774	30		PA1774	17			PA1774	15		PA1774	14		PA1774	33
PA1775	15		PA1775	51		PA1775	34			PA1775	97		PA1775	60		PA1775	143
PA1776	881		PA1776	915		PA1776	1014			PA1776	358		PA1776	328		PA1776	467
PA1777	2339		PA1777	3257		PA1777	3201			PA1777	4061		PA1777	5207		PA1777	10004
PA1778	8		PA1778	5		PA1778	1			PA1778	1		PA1778	11		PA1778	17
PA1779	7		PA1779	11		PA1779	16			PA1779	24		PA1779	25		PA1779	35
PA1780	2		PA1780	2		PA1780	3			PA1780	0		PA1780	0		PA1780	1
PA1781	4		PA1781	9		PA1781	7			PA1781	7		PA1781	18		PA1781	19
PA1781.1	0		PA1781.1	0		PA1781.1	0			PA1781.1	0		PA1781.1	0		PA1781.1	0
PA1782	2		PA1782	4		PA1782	9			PA1782	13		PA1782	2		PA1782	2
PA1783	2		PA1783	6		PA1783	3			PA1783	1		PA1783	2		PA1783	0
PA1784	16		PA1784	25		PA1784	54			PA1784	54		PA1784	45		PA1784	122
PA1785	0		PA1785	2		PA1785	1			PA1785	2		PA1785	3		PA1785	13
PA1786	0		PA1786	2		PA1786	0			PA1786	7		PA1786	2		PA1786	5
PA1787	167		PA1787	260		PA1787	325			PA1787	1311		PA1787	1542		PA1787	2819
PA1788	2		PA1788	4		PA1788	11			PA1788	3		PA1788	15		PA1788	11
PA1789	110		PA1789	142		PA1789	149			PA1789	133		PA1789	162		PA1789	318
PA1790	6		PA1790	8		PA1790	8			PA1790	8		PA1790	4		PA1790	11
PA1791	23		PA1791	14		PA1791	31			PA1791	5		PA1791	3		PA1791	18
PA1792	3		PA1792	5		PA1792	12			PA1792	20		PA1792	24		PA1792	42
PA1793	160		PA1793	187		PA1793	199			PA1793	172		PA1793	220		PA1793	390
PA1794	41		PA1794	74		PA1794	93			PA1794	196		PA1794	203		PA1794	354
PA1795	54		PA1795	70		PA1795	59			PA1795	132		PA1795	126		PA1795	161
PA1796	8		PA1796	28		PA1796	16			PA1796	39		PA1796	56		PA1796	101
PA1796.1	69		PA1796.1	110		PA1796.1	119			PA1796.1	19		PA1796.1	20		PA1796.1	29
PA1796.2	0		PA1796.2	0		PA1796.2	0			PA1796.2	0		PA1796.2	0		PA1796.2	2
PA1796.3	0		PA1796.3	0		PA1796.3	0			PA1796.3	1		PA1796.3	0		PA1796.3	0
PA1796.4	0		PA1796.4	2		PA1796.4	1			PA1796.4	0		PA1796.4	1		PA1796.4	1
PA1797	28		PA1797	28		PA1797	45			PA1797	19		PA1797	15		PA1797	27
PA1797a	8		PA1797a	15		PA1797a	14			PA1797a	5		PA1797a	6		PA1797a	2
PA1798	7		PA1798	13		PA1798	5			PA1798	3		PA1798	18		PA1798	18
PA1799	13		PA1799	22		PA1799	8			PA1799	38		PA1799	15		PA1799	41
PA1800	127		PA1800	234		PA1800	222			PA1800	418		PA1800	507		PA1800	764
PA1801	42		PA1801	63		PA1801	64			PA1801	101		PA1801	99		PA1801	247
PA1802	589		PA1802	634		PA1802	671			PA1802	495		PA1802	716		PA1802	1013
PA1803	1508		PA1803	1297		PA1803	1059			PA1803	441		PA1803	552		PA1803	923
PA1804	146		PA1804	162		PA1804	134			PA1804	146		PA1804	160		PA1804	247
PA1804.1	0		PA1804.1	0		PA1804.1	0			PA1804.1	0		PA1804.1	0		PA1804.1	0
PA1805	75		PA1805	117		PA1805	96			PA1805	155		PA1805	237		PA1805	318
PA1806	9		PA1806	10		PA1806	9			PA1806	11		PA1806	22		PA1806	22
PA1807	18		PA1807	23		PA1807	22			PA1807	16		PA1807	26		PA1807	48
PA1808	15		PA1808	13		PA1808	33			PA1808	15		PA1808	19		PA1808	8
PA1809	9		PA1809	24		PA1809	42			PA1809	13		PA1809	20		PA1809	26
PA1810	31		PA1810	31		PA1810	30			PA1810	36		PA1810	59		PA1810	79
PA1811	19		PA1811	25		PA1811	24			PA1811	32		PA1811	41		PA1811	69
PA1812	27		PA1812	55		PA1812	41			PA1812	75		PA1812	79		PA1812	171
PA1813	9		PA1813	27		PA1813	13			PA1813	30		PA1813	16		PA1813	48
PA1814	7		PA1814	15		PA1814	24			PA1814	24		PA1814	29		PA1814	40
PA1815	1		PA1815	16		PA1815	16			PA1815	24		PA1815	29		PA1815	45
PA1816	7		PA1816	12		PA1816	13			PA1816	17		PA1816	21		PA1816	36
PA1817	9		PA1817	5		PA1817	13			PA1817	16		PA1817	2		PA1817	21
PA1818	32		PA1818	39		PA1818	40			PA1818	62		PA1818	73		PA1818	110
PA1819	9		PA1819	28		PA1819	17			PA1819	21		PA1819	27		PA1819	42
PA1820	10		PA1820	15		PA1820	25			PA1820	22		PA1820	23		PA1820	22
PA1821	54		PA1821	84		PA1821	70			PA1821	75		PA1821	72		PA1821	138
PA1822	34		PA1822	21		PA1822	28			PA1822	62		PA1822	75		PA1822	134
PA1823	5		PA1823	8		PA1823	22			PA1823	24		PA1823	27		PA1823	49
PA1824	6		PA1824	2		PA1824	7			PA1824	7		PA1824	6		PA1824	18
PA1825	1		PA1825	1		PA1825	2			PA1825	21		PA1825	10		PA1825	14
PA1826	3		PA1826	1		PA1826	6			PA1826	8		PA1826	8		PA1826	24
PA1827	3		PA1827	7		PA1827	2			PA1827	7		PA1827	7		PA1827	8
PA1828	14		PA1828	24		PA1828	18			PA1828	28		PA1828	32		PA1828	68
PA1829	18		PA1829	20		PA1829	49			PA1829	58		PA1829	69		PA1829	110
PA1830	55		PA1830	36		PA1830	44			PA1830	129		PA1830	136		PA1830	171
PA1831	7		PA1831	6		PA1831	11			PA1831	18		PA1831	26		PA1831	40
PA1832	36		PA1832	56		PA1832	30			PA1832	61		PA1832	70		PA1832	128
PA1833	22		PA1833	14		PA1833	28			PA1833	91		PA1833	124		PA1833	165
PA1833a	8		PA1833a	17		PA1833a	17			PA1833a	30		PA1833a	45		PA1833a	28
PA1835	8		PA1835	11		PA1835	6			PA1835	9		PA1835	6		PA1835	36
PA1836	4		PA1836	6		PA1836	4			PA1836	8		PA1836	4		PA1836	3
PA1837	1		PA1837	3		PA1837	8			PA1837	7		PA1837	12		PA1837	16
PA1837a	20		PA1837a	13		PA1837a	10			PA1837a	57		PA1837a	51		PA1837a	76
PA1838	47		PA1838	72		PA1838	58			PA1838	56		PA1838	48		PA1838	110
PA1839	4		PA1839	2		PA1839	5			PA1839	24		PA1839	19		PA1839	32
PA1840	1		PA1840	5		PA1840	0			PA1840	6		PA1840	10		PA1840	22
PA1841	7		PA1841	7		PA1841	3			PA1841	2		PA1841	15		PA1841	27
PA1842	0		PA1842	0		PA1842	0			PA1842	8		PA1842	16		PA1842	27
PA1843	16		PA1843	49		PA1843	33			PA1843	94		PA1843	115		PA1843	209
PA1844	1		PA1844	4		PA1844	0			PA1844	1		PA1844	2		PA1844	0
PA1845	4		PA1845	7		PA1845	8			PA1845	2		PA1845	7		PA1845	9
PA1846	23		PA1846	13		PA1846	13			PA1846	19		PA1846	23		PA1846	38
PA1847	41		PA1847	87		PA1847	71			PA1847	125		PA1847	173		PA1847	273
PA1848	0		PA1848	4		PA1848	3			PA1848	0		PA1848	1		PA1848	5
PA1849	0		PA1849	0		PA1849	0			PA1849	0		PA1849	0		PA1849	3
PA1850	4		PA1850	3		PA1850	1			PA1850	16		PA1850	7		PA1850	12
PA1851	18		PA1851	15		PA1851	10			PA1851	17		PA1851	18		PA1851	32
PA1852	54		PA1852	61		PA1852	118			PA1852	325		PA1852	454		PA1852	764
PA1853	12		PA1853	9		PA1853	4			PA1853	10		PA1853	25		PA1853	28
PA1854	1		PA1854	6		PA1854	5			PA1854	9		PA1854	11		PA1854	25
PA1855	2		PA1855	0		PA1855	8			PA1855	0		PA1855	2		PA1855	1
PA1856	17		PA1856	18		PA1856	30			PA1856	27		PA1856	10		PA1856	32
PA1857	1		PA1857	19		PA1857	20			PA1857	16		PA1857	17		PA1857	23
PA1858	4		PA1858	0		PA1858	6			PA1858	4		PA1858	7		PA1858	14
PA1859	0		PA1859	0		PA1859	1			PA1859	6		PA1859	9		PA1859	25
PA1860	6		PA1860	14		PA1860	13			PA1860	31		PA1860	26		PA1860	38
PA1861	6		PA1861	0		PA1861	1			PA1861	11		PA1861	26		PA1861	33
PA1862	2		PA1862	17		PA1862	4			PA1862	7		PA1862	15		PA1862	13
PA1863	12		PA1863	12		PA1863	10			PA1863	9		PA1863	12		PA1863	19
PA1864	0		PA1864	5		PA1864	2			PA1864	5		PA1864	3		PA1864	17
PA1865	16		PA1865	19		PA1865	19			PA1865	38		PA1865	33		PA1865	56
PA1866	11		PA1866	16		PA1866	19			PA1866	13		PA1866	24		PA1866	26
PA1866a	2		PA1866a	0		PA1866a	4			PA1866a	8		PA1866a	4		PA1866a	17
PA1867	0		PA1867	0		PA1867	0			PA1867	0		PA1867	0		PA1867	4
PA1868	1		PA1868	7		PA1868	2			PA1868	0		PA1868	11		PA1868	6
PA1869	3		PA1869	12		PA1869	3			PA1869	66		PA1869	85		PA1869	115
PA1870	6		PA1870	3		PA1870	2			PA1870	0		PA1870	11		PA1870	3
PA1871	29		PA1871	51		PA1871	35			PA1871	394		PA1871	455		PA1871	796
PA1872	8		PA1872	3		PA1872	8			PA1872	32		PA1872	21		PA1872	51
PA1873	2		PA1873	0		PA1873	14			PA1873	11		PA1873	6		PA1873	13
PA1874	35		PA1874	34		PA1874	45			PA1874	234		PA1874	362		PA1874	395
PA1875	8		PA1875	5		PA1875	14			PA1875	26		PA1875	18		PA1875	19
PA1876	5		PA1876	5		PA1876	2			PA1876	14		PA1876	12		PA1876	46
PA1877	2		PA1877	6		PA1877	4			PA1877	31		PA1877	17		PA1877	30
PA1878	0		PA1878	5		PA1878	5			PA1878	13		PA1878	13		PA1878	16
PA1879	7		PA1879	7		PA1879	2			PA1879	3		PA1879	28		PA1879	7
PA1880	8		PA1880	10		PA1880	12			PA1880	41		PA1880	71		PA1880	78
PA1881	1		PA1881	3		PA1881	5			PA1881	7		PA1881	11		PA1881	18
PA1882	6		PA1882	3		PA1882	3			PA1882	2		PA1882	12		PA1882	5
PA1883	1		PA1883	3		PA1883	0			PA1883	2		PA1883	0		PA1883	6
PA1884	0		PA1884	0		PA1884	0			PA1884	2		PA1884	4		PA1884	1
PA1885	1		PA1885	2		PA1885	12			PA1885	0		PA1885	1		PA1885	1
PA1886	12		PA1886	16		PA1886	30			PA1886	12		PA1886	19		PA1886	29
PA1887	10		PA1887	12		PA1887	6			PA1887	3		PA1887	6		PA1887	8
PA1888	53		PA1888	64		PA1888	89			PA1888	31		PA1888	80		PA1888	88
PA1889	16		PA1889	22		PA1889	17			PA1889	19		PA1889	52		PA1889	55
PA1890	9		PA1890	9		PA1890	1			PA1890	17		PA1890	21		PA1890	34
PA1891	5		PA1891	1		PA1891	2			PA1891	1		PA1891	0		PA1891	7
PA1892	0		PA1892	5		PA1892	6			PA1892	11		PA1892	17		PA1892	23
PA1893	4		PA1893	13		PA1893	28			PA1893	26		PA1893	51		PA1893	72
PA1894	8		PA1894	3		PA1894	6			PA1894	34		PA1894	47		PA1894	99
PA1895	15		PA1895	12		PA1895	7			PA1895	109		PA1895	125		PA1895	251
PA1896	5		PA1896	6		PA1896	6			PA1896	39		PA1896	48		PA1896	80
PA1897	4		PA1897	2		PA1897	4			PA1897	30		PA1897	44		PA1897	113
PA1898	1		PA1898	5		PA1898	6			PA1898	9		PA1898	10		PA1898	22
PA1899	3		PA1899	2		PA1899	5			PA1899	31		PA1899	21		PA1899	31
PA1900	2		PA1900	2		PA1900	11			PA1900	111		PA1900	131		PA1900	245
PA1901	0		PA1901	0		PA1901	0			PA1901	0		PA1901	0		PA1901	0
PA1902	0		PA1902	0		PA1902	0			PA1902	0		PA1902	0		PA1902	0
PA1903	0		PA1903	0		PA1903	0			PA1903	0		PA1903	0		PA1903	0
PA1904	0		PA1904	0		PA1904	0			PA1904	0		PA1904	0		PA1904	0
PA1905	1		PA1905	0		PA1905	0			PA1905	0		PA1905	1		PA1905	4
PA1906	2		PA1906	4		PA1906	4			PA1906	20		PA1906	30		PA1906	37
PA1907	0		PA1907	4		PA1907	9			PA1907	18		PA1907	10		PA1907	20
PA1908	2		PA1908	0		PA1908	2			PA1908	2		PA1908	0		PA1908	3
PA1909	0		PA1909	0		PA1909	9			PA1909	3		PA1909	4		PA1909	0
PA1910	4		PA1910	5		PA1910	9			PA1910	13		PA1910	11		PA1910	17
PA1911	0		PA1911	0		PA1911	0			PA1911	0		PA1911	4		PA1911	4
PA1912	0		PA1912	2		PA1912	0			PA1912	10		PA1912	9		PA1912	17
PA1913	1		PA1913	4		PA1913	4			PA1913	29		PA1913	26		PA1913	30
PA1914	4		PA1914	9		PA1914	5			PA1914	14		PA1914	16		PA1914	18
PA1915	5		PA1915	25		PA1915	15			PA1915	14		PA1915	37		PA1915	41
PA1916	4		PA1916	5		PA1916	0			PA1916	24		PA1916	29		PA1916	41
PA1917	0		PA1917	0		PA1917	0			PA1917	2		PA1917	0		PA1917	3
PA1918	2		PA1918	1		PA1918	0			PA1918	2		PA1918	6		PA1918	5
PA1919	10		PA1919	2		PA1919	7			PA1919	19		PA1919	27		PA1919	16
PA1920	12		PA1920	28		PA1920	23			PA1920	18		PA1920	34		PA1920	63
PA1921	0		PA1921	2		PA1921	0			PA1921	5		PA1921	3		PA1921	13
PA1922	0		PA1922	2		PA1922	2			PA1922	2		PA1922	0		PA1922	12
PA1923	0		PA1923	5		PA1923	1			PA1923	8		PA1923	1		PA1923	0
PA1924	0		PA1924	4		PA1924	1			PA1924	0		PA1924	4		PA1924	4
PA1925	2		PA1925	0		PA1925	1			PA1925	5		PA1925	6		PA1925	0
PA1926	2		PA1926	4		PA1926	9			PA1926	25		PA1926	30		PA1926	35
PA1927	6		PA1927	10		PA1927	11			PA1927	73		PA1927	88		PA1927	48
PA1928	4		PA1928	2		PA1928	7			PA1928	13		PA1928	4		PA1928	21
PA1929	0		PA1929	0		PA1929	0			PA1929	1		PA1929	0		PA1929	3
PA1930	27		PA1930	31		PA1930	30			PA1930	48		PA1930	52		PA1930	62
PA1931	1		PA1931	5		PA1931	8			PA1931	8		PA1931	5		PA1931	9
PA1932	1		PA1932	2		PA1932	8			PA1932	21		PA1932	39		PA1932	21
PA1933	24		PA1933	24		PA1933	51			PA1933	78		PA1933	120		PA1933	145
PA1934	0		PA1934	5		PA1934	7			PA1934	3		PA1934	8		PA1934	4
PA1937	9		PA1937	11		PA1937	6			PA1937	0		PA1937	0		PA1937	12
PA1938	10		PA1938	3		PA1938	3			PA1938	12		PA1938	5		PA1938	6
PA1939	100		PA1939	103		PA1939	77			PA1939	112		PA1939	110		PA1939	170
PA1940	18		PA1940	17		PA1940	26			PA1940	22		PA1940	37		PA1940	70
PA1941	15		PA1941	8		PA1941	14			PA1941	47		PA1941	75		PA1941	116
PA1942	3		PA1942	2		PA1942	11			PA1942	4		PA1942	3		PA1942	14
PA1943	14		PA1943	6		PA1943	8			PA1943	35		PA1943	28		PA1943	55
PA1944	18		PA1944	39		PA1944	27			PA1944	50		PA1944	66		PA1944	93
PA1945	3		PA1945	5		PA1945	7			PA1945	6		PA1945	9		PA1945	9
PA1946	83		PA1946	123		PA1946	141			PA1946	36		PA1946	83		PA1946	77
PA1947	15		PA1947	15		PA1947	11			PA1947	7		PA1947	14		PA1947	30
PA1948	15		PA1948	4		PA1948	4			PA1948	15		PA1948	23		PA1948	18
PA1949	2		PA1949	8		PA1949	8			PA1949	19		PA1949	6		PA1949	32
PA1950	11		PA1950	10		PA1950	23			PA1950	39		PA1950	48		PA1950	24
PA1951	8		PA1951	12		PA1951	7			PA1951	18		PA1951	21		PA1951	40
PA1952	1		PA1952	1		PA1952	2			PA1952	0		PA1952	0		PA1952	0
PA1953	0		PA1953	3		PA1953	0			PA1953	6		PA1953	1		PA1953	6
PA1954	2		PA1954	1		PA1954	1			PA1954	6		PA1954	8		PA1954	10
PA1955	2		PA1955	3		PA1955	0			PA1955	3		PA1955	2		PA1955	1
PA1956	0		PA1956	2		PA1956	6			PA1956	5		PA1956	2		PA1956	6
PA1957	0		PA1957	0		PA1957	6			PA1957	2		PA1957	4		PA1957	4
PA1958	6		PA1958	1		PA1958	4			PA1958	2		PA1958	7		PA1958	4
PA1959	17		PA1959	23		PA1959	7			PA1959	26		PA1959	19		PA1959	32
PA1960	0		PA1960	0		PA1960	0			PA1960	0		PA1960	0		PA1960	1
PA1961	4		PA1961	4		PA1961	4			PA1961	3		PA1961	13		PA1961	16
PA1962	1		PA1962	0		PA1962	0			PA1962	4		PA1962	1		PA1962	4
PA1963	5		PA1963	5		PA1963	4			PA1963	9		PA1963	9		PA1963	19
PA1964	11		PA1964	18		PA1964	14			PA1964	37		PA1964	34		PA1964	57
PA1965	2		PA1965	3		PA1965	3			PA1965	18		PA1965	6		PA1965	14
PA1966	0		PA1966	2		PA1966	0			PA1966	1		PA1966	8		PA1966	2
PA1967	4		PA1967	7		PA1967	5			PA1967	5		PA1967	7		PA1967	2
[truncated: 3,684 more rows]

## Sheet: Fig 2A, Table 2A and B, SI 8B
	DESEQ analysis between WT biofilm and planktonic cells
	baseMean	log2FoldChange	lfcSE	pvalue	padj	log2FoldChange
PA2513	31.0592	7.19358	1.1836	5.50749e-11	9.05486e-10
PA1985	13.0721	5.88547	1.3342	1.22905e-07	1.38733e-06
PA3724	2686.22	5.4766	0.174938	3.205e-216	1.06046e-213	5.4766
PA4159	39.1613	5.23129	0.811612	2.21896e-12	4.1074e-11
PA2427	9.2591	5.21869	1.47579	2.13243e-06	2.07519e-05
PA2381	456.313	5.19082	0.268514	1.51495e-84	2.11056e-82	5.19082
PA3569	27.4219	4.9918	0.971975	2.68876e-09	3.68765e-08
PA2069	135.119	4.63224	0.365894	1.34611e-38	8.90788e-37
PA2514	32.7629	4.61023	0.77278	1.83286e-11	3.11999e-10
PA2113	7.01936	4.57267	1.61864	1.77993e-05	0.000149334
PA2249	280.713	4.44391	0.28114	2.62504e-58	2.52672e-56	4.44391
PA2250	478.942	4.31826	0.210905	2.58194e-95	4.55626e-93	4.31826
PA3922	188.257	4.29627	0.305729	4.77612e-47	3.66446e-45
PA0140	372.414	4.28553	0.268179	1.1247e-59	1.12343e-57	4.28553
PA2512	135.297	4.28333	1.14121	7.55655e-07	7.79812e-06
PA3923	425.587	4.27726	0.220426	4.5446e-86	6.50246e-84	4.27726
PA2248	485.277	4.17431	0.227513	1.74195e-77	2.24924e-75	4.17431
PA2030	14.375	4.15055	1.31699	6.55568e-06	5.84272e-05
PA1842	5.85304	4.14922	1.68188	5.30262e-05	0.000408024
PA4209	119.905	4.12125	0.358246	5.60427e-33	2.90873e-31
PA4206	142.99	4.10382	0.329768	6.47359e-38	4.0799e-36
PA1900	60.223	4.10055	0.489457	2.32989e-19	7.12973e-18
PA2247	776.685	4.06445	0.200096	4.0317e-94	6.66994e-92	4.06445
PA2862	83.7991	4.0507	0.420322	2.24441e-24	8.86708e-23
PA5410	33.7478	4.04116	0.648746	1.96282e-12	3.6718e-11
PA5397	9.84527	4.03273	1.58722	4.46338e-05	0.000345961
PA2411	44.7632	4.00013	0.556032	2.50118e-15	5.80755e-14
PA1736	38.1793	3.9591	0.637426	2.1e-12	3.90084e-11
PA2274	58.8061	3.80818	0.46757	1.3197e-18	3.75562e-17
PA3550	25.8988	3.77032	0.725829	8.22963e-10	1.19691e-08
PA2001	75.1472	3.72296	0.43453	3.5553e-20	1.13384e-18
PA4217	113.567	3.66415	0.32775	1.59696e-31	7.82806e-30
PA2405	11.999	3.6288	1.34953	3.31833e-05	0.000263377
PA4613	169.248	3.62275	0.298939	2.59797e-36	1.51139e-34
PA5421	54.3301	3.57182	0.462859	4.38632e-17	1.13274e-15
PA1992	15.4379	3.49312	0.962744	1.3346e-06	1.33058e-05
PA0865	917.538	3.48342	0.206543	2.61408e-66	2.82427e-64	3.48342
PA2000	47.1524	3.47785	0.489222	4.75582e-15	1.05787e-13
PA2194	96.3881	3.44765	0.337856	7.08025e-27	3.07236e-25
PA4211	80.9749	3.38889	0.389589	1.41433e-20	4.65061e-19
PA2008	62.9672	3.36549	0.406001	5.01026e-19	1.45738e-17
PA0852	435.808	3.36467	0.203555	8.65709e-64	9.16612e-62	3.36467
PA4207	186.299	3.3568	0.262821	9.49408e-40	6.52749e-38
PA5415	10.3774	3.33359	1.35898	7.96097e-05	0.00059193
PA0221	4.46022	3.30543	1.75685	0.000372229	0.00236564
PA3568	51.9177	3.29196	0.437436	2.62472e-16	6.49311e-15
PA2275	43.2861	3.24469	0.482498	9.60941e-14	1.93951e-12
PA1494	308.079	3.24364	0.228347	4.22331e-48	3.33704e-46	3.24364
PA2403	81.2758	3.24175	0.368565	7.51854e-21	2.53523e-19
PA4156	74.6322	3.23403	0.370737	1.45028e-20	4.73938e-19
PA2386	256.161	3.22015	0.225142	1.09185e-48	8.89271e-47	3.22015
PA0718	153.356	3.20015	0.275251	1.67592e-33	8.78446e-32
PA1999	94.4686	3.16814	0.348098	5.39867e-22	1.93112e-20
PA3570	105.99	3.15605	0.307979	7.45127e-27	3.20708e-25
PA2532	42.2313	3.15288	0.487944	6.5546e-13	1.27106e-11
PA1621	19.1981	3.15154	0.78392	3.56872e-07	3.83221e-06
PA2033	19.3587	3.10398	0.749311	2.23394e-07	2.44855e-06
PA3038	107.563	3.09991	0.324752	9.42224e-24	3.61459e-22
PA4612	13.747	3.07744	1.01091	1.54313e-05	0.000130919
PA2300	178.256	3.05541	0.250709	2.79605e-36	1.60894e-34
PA2068	22.4165	3.03217	0.675539	5.18599e-08	6.18347e-07
PA1871	220.038	2.98128	0.237871	4.52528e-38	2.88636e-36	2.98128
PA2031	13.91	2.96138	0.926791	1.04719e-05	9.04372e-05
PA4824	8.97926	2.95595	1.3845	0.000262141	0.00175003
PA3813	84.1903	2.92826	0.323637	1.47988e-21	5.18842e-20
PA1897	22.9511	2.91556	0.662481	9.16438e-08	1.057e-06
PA3989	19.1457	2.91148	0.735383	6.22745e-07	6.50259e-06
PA2195	115.167	2.89589	0.295338	1.18197e-24	4.74041e-23
PA0793	31.2073	2.89247	0.564979	2.85364e-09	3.8936e-08
PA2682	29.8644	2.88037	0.548263	1.43298e-09	2.02839e-08
PA2111	3.87274	2.87642	1.74141	0.000899911	0.00519534
PA1869	36.154	2.86324	0.507039	1.66366e-10	2.60574e-09
PA4570	22.3612	2.85593	0.645304	8.97096e-08	1.03695e-06
PA1895	64.5015	2.81103	0.38704	4.69276e-15	1.05269e-13
PA4218	23.0869	2.79711	0.620076	6.66719e-08	7.82618e-07
PA2425	15.9151	2.7825	0.778068	3.37078e-06	3.18091e-05
PA1998	8.22572	2.77352	1.40174	0.000470183	0.00290144
PA4825	179.195	2.75381	0.287126	1.32484e-23	5.04584e-22
PA0866	74.0448	2.75237	0.349153	4.59014e-17	1.17962e-15
PA3236	59.2521	2.73836	0.375977	4.67171e-15	1.05243e-13
PA4630	34.454	2.73121	0.509209	1.02623e-09	1.48439e-08
PA3551	104.502	2.70869	0.292059	2.9558e-22	1.09427e-20
PA2406	3.63381	2.68921	1.72703	0.00132309	0.00730391
PA4134	30.4986	2.68422	0.51535	2.55947e-09	3.51944e-08
PA2762	17.8858	2.66802	0.735829	3.32578e-06	3.14405e-05
PA5398	56.0291	2.65416	0.408257	1.27384e-12	2.41711e-11
PA2003	16.829	2.64076	0.746681	4.83936e-06	4.44785e-05
PA4495	475.467	2.63783	0.190457	2.66245e-45	2.01357e-43	2.63783
PA3540	87.4362	2.62559	0.30704	2.31449e-19	7.12379e-18
PA2412	15.4735	2.62207	0.785186	1.01259e-05	8.80242e-05
PA0870	109.324	2.62063	0.289443	2.69889e-21	9.27789e-20
PA3331	40.4733	2.61647	0.443045	5.70796e-11	9.33457e-10
PA4078	82.4942	2.60471	0.321486	1.04615e-17	2.81134e-16
PA0720	160.464	2.59245	0.254429	4.74338e-26	1.97728e-24
PA5220	94.5354	2.56851	0.310396	2.67968e-18	7.46644e-17
PA1554	197.317	2.51939	0.233683	1.04728e-28	4.7387e-27
PA5418	23.5136	2.51842	0.595845	3.75738e-07	4.02663e-06
PA2531	12.0406	2.4903	0.91396	9.0897e-05	0.000668346
PA2393	61.2161	2.48922	0.363807	1.7043e-13	3.35412e-12
PA3330	20.5073	2.48518	0.649975	2.09405e-06	2.0416e-05
PA2384	34.7474	2.47901	0.508005	1.94786e-08	2.45523e-07
PA0796	74.1366	2.47037	0.345451	1.98059e-14	4.27968e-13
PA2507	7.74478	2.45505	1.36887	0.00106338	0.00605978
PA0794	119.455	2.45212	0.283455	1.31467e-19	4.11826e-18
PA2034	5.37408	2.43932	1.55638	0.00173677	0.0091761
PA2196	11.4579	2.42076	0.904792	0.000117422	0.000843466
PA0245	10.5952	2.40879	0.944096	0.000170701	0.00118284
PA1624	13.5484	2.40226	0.778871	3.43192e-05	0.000270769
PA2383	5.30086	2.3939	1.55225	0.00193227	0.0100882
PA4468	42.2969	2.3726	0.412082	2.037e-10	3.16243e-09
PA2382	29.123	2.34882	0.503252	6.75106e-08	7.9071e-07
PA3049	2623.59	2.34613	0.147439	1.78038e-58	1.74543e-56	2.34613
PA5416	13.8606	2.3449	0.76123	3.83376e-05	0.000300235
PA0227	3.10054	2.3226	1.65487	0.00271999	0.013559
PA2515	10.4391	2.3131	0.944631	0.000265261	0.0017664
PA2002	18.0491	2.31018	0.663638	1.02754e-05	8.90307e-05
PA2007	21.1315	2.2951	0.622973	4.95852e-06	4.53375e-05
PA1874	146.259	2.28143	0.260689	6.81426e-20	2.16016e-18
PA2395	19.4701	2.27356	0.609435	4.30457e-06	3.98398e-05
PA1997	23.1168	2.25339	0.559721	1.36636e-06	1.35969e-05
PA4205	124.526	2.25021	0.262326	3.21868e-19	9.62694e-18
PA2392	37.0059	2.24624	0.455658	2.19661e-08	2.74914e-07
PA1500	7.68931	2.23764	1.17604	0.00114912	0.00647862
PA1737	74.1124	2.23672	0.336513	9.23805e-13	1.77196e-11
PA5396	44.5934	2.2359	0.425494	4.13024e-09	5.53557e-08
PA0506	701.277	2.22194	0.160089	3.2256e-45	2.40512e-43	2.22194
PA3814	278.898	2.20018	0.20928	2.7832e-27	1.22786e-25	2.20018
PA2398	273.614	2.19794	0.221441	1.17893e-24	4.74041e-23	2.19794
PA3529	621.932	2.1951	0.183394	1.96261e-34	1.06021e-32	2.1951
PA3811	48.4992	2.19146	0.378872	2.25091e-10	3.4341e-09
PA4142	16.7507	2.1787	0.685515	3.72445e-05	0.00029254
PA2066	12.2243	2.17775	0.792882	0.00014529	0.00102147
PA1859	4.55948	2.1724	1.49819	0.00310252	0.015138
PA1896	23.4978	2.16659	0.529913	1.21403e-06	1.21956e-05
PA1894	24.4398	2.16389	0.551049	2.38305e-06	2.30638e-05
PA0734	2.84623	2.16386	1.61851	0.0037673	0.0177596
PA2551	63.6117	2.16058	0.377929	3.47487e-10	5.22612e-09
PA0446	101.378	2.16005	0.29358	6.54846e-15	1.43849e-13
PA3388	2.91883	2.15831	1.6349	0.00389371	0.0182904
PA1552	136.614	2.15532	0.248296	1.45259e-19	4.49709e-18
PA3334	10.7683	2.15208	0.944903	0.000548939	0.00334802
PA2424	223.098	2.13815	0.229148	4.00215e-22	1.45119e-20	2.13815
PA4625	230.304	2.13421	0.221031	1.79191e-23	6.77596e-22	2.13421
PA5100	133.13	2.12991	0.250231	6.43601e-19	1.86187e-17
PA4133	582.233	2.12984	0.168863	7.27548e-38	4.53134e-36	2.12984
PA2042	27.9795	2.12637	0.497966	5.92437e-07	6.23531e-06
PA4556	13.7143	2.1189	0.748643	0.000126071	0.00089828
PA0795	155.475	2.11239	0.236532	1.6353e-20	5.31121e-19
PA3539	26.5975	2.11162	0.507233	9.67163e-07	9.89282e-06
PA1787	823.317	2.10262	0.161478	3.85228e-40	2.68342e-38	2.10262
PA4507	27.5933	2.09594	0.503846	1.0056e-06	1.02575e-05
PA2301	7.05151	2.09111	1.14486	0.00172699	0.00913355
PA5380	77.5702	2.07853	0.32402	5.19193e-12	9.31731e-11
PA0780	29.8065	2.0637	0.493607	9.67979e-07	9.89282e-06
PA4823	2.70885	2.05703	1.59243	0.00471618	0.0214313
PA3476	151.354	2.04944	0.289494	5.64706e-14	1.16779e-12
PA2552	40.3609	2.03569	0.410538	2.58442e-08	3.20419e-07
PA2841	5.77745	2.03394	1.30214	0.00317436	0.0153471
PA4435	52.7946	2.02608	0.404162	1.9824e-08	2.48693e-07
PA1927	33.6573	2.01723	0.508681	2.60013e-06	2.4982e-05
PA2400	224.384	2.01538	0.206853	8.43255e-24	3.25853e-22	2.01538
PA4370	382.777	2.01461	0.189139	7.41682e-28	3.29955e-26	2.01461
PA2009	90.9712	2.01008	0.287255	1.05779e-13	2.12119e-12
PA2686	11.2507	2.00499	0.809313	0.000429947	0.00269047
PA2329	13.1008	2.00105	0.711063	0.000165352	0.00115181
PA3718	27.9322	1.99539	0.500611	2.47966e-06	2.3955e-05
PA2402	447.928	1.99313	0.170641	7.13888e-33	3.63396e-31	1.99313
PA2413	59.6406	1.98953	0.367794	2.50477e-09	3.45319e-08
PA0482	531.825	1.98847	0.193767	4.58682e-26	1.92719e-24	1.98847
PA4496	77.6619	1.97999	0.31068	7.65675e-12	1.35116e-10
PA3720	19.2957	1.97422	0.645523	8.07275e-05	0.000598559
PA2404	26.3673	1.97306	0.504686	3.53008e-06	3.31352e-05
PA4075	14.5411	1.96894	0.695229	0.000166572	0.00115574
PA0792	77.8286	1.94801	0.307533	1.02365e-11	1.77679e-10
PA2024	11.3636	1.9472	0.807685	0.000574687	0.00348405
PA2394	33.764	1.94541	0.440766	4.14621e-07	4.40764e-06
PA3427	39.8279	1.94158	0.421286	1.67448e-07	1.85843e-06
PA1913	12.651	1.92904	0.730094	0.00031559	0.00204403
PA1916	13.5623	1.91856	0.728233	0.000329294	0.0021182
PA1729	24.0248	1.91691	0.541935	1.67574e-05	0.000141489
PA2445	107.895	1.9114	0.283548	7.12213e-13	1.37108e-11
PA5181	89.3565	1.90835	0.314505	5.82747e-11	9.49251e-10
PA3538	20.8263	1.8958	0.560271	3.05966e-05	0.000244311
PA5026	14.4431	1.89566	0.662308	0.000175108	0.00121021
PA3921	31.1897	1.89231	0.451683	1.2362e-06	1.23947e-05
PA1993	12.2466	1.89152	0.747073	0.000463487	0.00286982
PA4470	92.5293	1.8904	0.290127	3.35017e-12	6.15826e-11
PA2006	5.74043	1.89028	1.28176	0.00472266	0.0214423
PA1171	37.4391	1.88693	0.477415	3.43051e-06	3.23151e-05
PA1852	228.744	1.88235	0.226362	4.35216e-18	1.2063e-16	1.88235
PA4226	219.706	1.87648	0.220479	8.29609e-19	2.37403e-17	1.87648
PA2153	2.79654	1.87599	1.59454	0.00727073	0.0307438
PA4228	121.125	1.87416	0.268379	1.37158e-13	2.71953e-12
PA0381	43.8546	1.86963	0.402872	1.60899e-07	1.79704e-06
PA2116	11.0891	1.86818	0.799616	0.000816502	0.00477104
PA4733	80.0395	1.86745	0.315859	1.59904e-10	2.51196e-09
PA0139	672.64	1.85747	0.167806	8.80465e-30	4.08875e-28	1.85747
PA3633	3.97536	1.85625	1.40898	0.00633533	0.0275816
PA0744	36.2404	1.84049	0.423282	6.64638e-07	6.8992e-06
PA2492	21.8151	1.83978	0.566404	5.49351e-05	0.000420269
PA1397	5.45223	1.83584	1.23805	0.0051524	0.0230768
PA0009	43.9866	1.82469	0.377754	6.8104e-08	7.94146e-07
PA2429	2.46302	1.80746	1.52912	0.00813678	0.0336984
PA2084	3.76473	1.80475	1.3981	0.00719406	0.0304439
PA2389	20.7619	1.80187	0.598875	0.000132352	0.000940496
PA3972	99.9613	1.79669	0.291665	3.82189e-11	6.3626e-10
PA0848	40.7025	1.79282	0.41733	9.13736e-07	9.37465e-06
PA1580	453.852	1.7889	0.185469	2.75497e-23	1.03438e-21	1.7889
PA4208	37.1016	1.78553	0.960575	0.00289087	0.0142764
PA0500	124.284	1.78429	0.251458	6.89969e-14	1.42128e-12
PA2206	6.09735	1.78411	1.07544	0.00423742	0.0195579
PA1906	12.6205	1.77975	0.686307	0.000489955	0.00300211
PA2302	65.9891	1.77938	0.317618	1.14118e-09	1.62841e-08
PA3925	53.3001	1.777	0.344445	1.3433e-08	1.7345e-07
PA4224	26.1513	1.77529	0.497719	1.94686e-05	0.0001618
PA2005	14.8385	1.75466	0.668759	0.000472958	0.00291144
PA2029	7.8799	1.74858	0.892169	0.00253166	0.0127802
PA2516	3.90366	1.74795	1.39622	0.00837897	0.0345088
PA2997	12.1148	1.747	0.713776	0.000783564	0.00459888
PA1338	74.5296	1.74662	0.301422	3.89273e-10	5.8215e-09
PA5348	260.471	1.74509	0.21191	1.0188e-17	2.75181e-16	1.74509
PA1899	12.7055	1.73377	0.700155	0.000745533	0.00439027
PA2565	7.14014	1.72834	0.962759	0.00369269	0.0174545
PA2604	173.535	1.72257	0.254016	7.01696e-13	1.35576e-11
PA1622	10.512	1.71793	0.757441	0.00132516	0.00730769
PA2067	4.99536	1.71185	1.24403	0.00765828	0.0321514
PA2995	15.9583	1.70181	0.605686	0.000303807	0.00198317
PA5163	49.0169	1.69874	0.367599	2.37174e-07	2.58887e-06
PA5399	14.9251	1.69522	0.617533	0.00037464	0.00237811
PA2550	22.2521	1.69186	0.519447	7.11537e-05	0.000537357
PA4273	352.508	1.68893	0.175267	3.46438e-23	1.29158e-21	1.68893
PA2946	15.4647	1.68028	0.619558	0.000426607	0.00267273
PA2634	446.174	1.67851	0.183773	4.16252e-21	1.4217e-19	1.67851
PA3478	199.985	1.67559	0.215006	4.14314e-16	1.00614e-14
PA4225	224.896	1.67359	0.214032	3.37909e-16	8.32042e-15	1.67359
PA3815	69.4218	1.66619	0.313636	7.09312e-09	9.27185e-08
PA5531	165.676	1.66454	0.218141	1.51193e-15	3.55821e-14
PA5553	66.5736	1.66265	0.311495	6.21687e-09	8.17502e-08
PA2375	3.7012	1.65756	1.36887	0.0104294	0.0413273
PA1825	6.82711	1.65644	0.975875	0.00516418	0.02311
PA5234	27.1199	1.64666	0.50346	7.43387e-05	0.000557435
PA2198	3.76871	1.64643	1.37303	0.0107922	0.0424326
PA0142	19.8615	1.64408	0.5686	0.000265659	0.00176683
PA2193	13.8639	1.64241	0.676908	0.0010353	0.00592526
PA1880	29.4408	1.64231	0.446528	1.6426e-05	0.000139135
PA1594	3.69035	1.64179	1.36783	0.0108782	0.0426905
PA5417	2.26865	1.63909	1.49287	0.0120044	0.0463204
PA1833	59.8126	1.63864	0.336685	7.87089e-08	9.15791e-07
PA4210	12.4464	1.6345	0.692574	0.0012542	0.00695258
PA1544	83.8404	1.63322	0.284693	6.70549e-10	9.8608e-09
PA4606	192.271	1.63019	0.227499	5.34258e-14	1.11353e-12
PA0558	11.4882	1.62579	0.694324	0.00134081	0.00735015
PA1135	68.1672	1.62515	0.304908	6.96431e-09	9.12601e-08
PA4469	14.7701	1.6215	0.651348	0.000912926	0.00526474
PA5274	21.7646	1.61985	0.559807	0.000277674	0.00183981
PA4932	88.5598	1.61778	0.300947	5.48602e-09	7.26074e-08
PA0155	18.2605	1.61307	0.559699	0.000292148	0.00191415
PA1912	4.74135	1.61261	1.1983	0.00975135	0.0392353
PA1941	36.1605	1.61125	0.420171	9.33974e-06	8.15917e-05
PA3682	2.19757	1.61063	1.46852	0.0127049	0.0484597
PA2953	307.303	1.61034	0.197441	2.46588e-17	6.55998e-16	1.61034
PA2013	18.7763	1.60858	0.549055	0.000253497	0.00169446
PA4011	22.5285	1.60498	0.545144	0.000243915	0.00163454
PA1932	12.6279	1.60385	0.722913	0.00191544	0.0100201
PA2410	23.2528	1.59864	0.499649	0.00010535	0.000765053
PA5277	35.6421	1.59836	0.451212	3.03426e-05	0.000242649
PA3053	19.452	1.59576	0.551314	0.00029142	0.00191174
PA1991	20.6781	1.59571	0.5764	0.000430826	0.00269279
PA2052	2.32806	1.59023	1.48113	0.0134542	0.0507576
PA2893	16.7595	1.58609	0.616124	0.00077777	0.00456994
PA5112	107.375	1.58483	0.26138	1.01553e-10	1.62424e-09
PA4500	182.245	1.58415	0.220008	4.53124e-14	9.5192e-13
PA2914	3.52388	1.57844	1.35094	0.0127507	0.0485977
PA4430	231.391	1.57627	0.233125	1.05145e-12	2.00229e-11	1.57627
PA2338	4.73007	1.5752	1.17664	0.0106468	0.0420063
PA0871	60.5341	1.56168	0.325931	1.34523e-07	1.50883e-06
PA2385	53.0908	1.56128	0.343706	4.53732e-07	4.81374e-06
PA0719	156.93	1.56079	0.259105	1.36441e-10	2.15618e-09
PA2399	225.451	1.55857	0.200156	5.44335e-16	1.30394e-14	1.55857
PA5018	50.8518	1.55759	0.337159	3.15646e-07	3.41724e-06
PA3549	8.57942	1.55453	0.829267	0.0046153	0.0210689
PA0061	4.41099	1.54657	1.17859	0.0116933	0.0454513
PA5091	12.8331	1.54527	0.654046	0.00151421	0.00813832
PA0447	455.803	1.54384	0.185402	6.75524e-18	1.84341e-16	1.54384
PA3333	32.8241	1.54272	0.429362	2.81196e-05	0.000226929
PA5545	87.0214	1.5371	0.280389	3.56457e-09	4.8263e-08
PA3475	22.6596	1.53679	0.528266	0.000315832	0.00204403
PA4274	388.922	1.53487	0.177331	4.07149e-19	1.19747e-17	1.53487
PA5046	141.696	1.53289	0.233336	4.26739e-12	7.73683e-11
PA5555	256.278	1.52793	0.19205	1.50271e-16	3.80639e-15	1.52793
PA4787	42.621	1.52691	0.383941	6.18509e-06	5.54981e-05
PA3326	285.233	1.52378	0.198139	1.25227e-15	2.97289e-14	1.52378
PA4167	6.45273	1.52268	0.964256	0.00848684	0.034883
PA0876	77.1914	1.52137	0.289238	1.26809e-08	1.64139e-07
PA1681	38.5627	1.52022	0.391001	9.0972e-06	7.97361e-05
PA4221	161.242	1.51942	0.233484	6.64969e-12	1.17737e-10
PA5556	845.983	1.51783	0.161267	4.17782e-22	1.50458e-20	1.51783
PA4070	24.7407	1.51767	0.468348	0.000108642	0.000785725
PA5499	18.2656	1.51754	0.555098	0.000566716	0.00344454
PA1618	12.1656	1.51642	0.661932	0.0019417	0.0101274
PA2014	39.7509	1.5119	0.391218	1.0203e-05	8.85484e-05
PA1553	75.1546	1.51121	0.298616	3.7686e-08	4.56544e-07
PA2032	30.293	1.50075	0.46588	0.000120563	0.000863681
PA1861	10.0709	1.49905	0.808875	0.00546369	0.0242454
PA3234	52.4364	1.499	0.340788	1.01982e-06	1.03627e-05
PA2951	526.084	1.49812	0.163507	4.55552e-21	1.54596e-19	1.49812
PA2448	17.7652	1.49794	0.593871	0.0010925	0.00620566
PA2781	21.9403	1.49309	0.518656	0.000382729	0.00242364
PA4651	3.23553	1.49234	1.31041	0.0156839	0.057302
PA1241	6.72163	1.48412	0.891835	0.00804607	0.033461
PA5153	92.328	1.48198	0.309792	1.66401e-07	1.85069e-06
PA5228	45.8807	1.48158	0.365401	4.91178e-06	4.50658e-05
PA4202	14.4695	1.47541	0.658299	0.00241155	0.0122757
PA0048	5.09043	1.47217	1.05787	0.0125028	0.0478598
PA3013	182.081	1.47162	0.234639	3.4723e-11	5.79886e-10
PA2092	2.24099	1.47055	1.45164	0.0178531	0.0635177
PA2177	18.8827	1.4635	0.600154	0.00148526	0.00799897
PA2123	3.17241	1.46095	1.2997	0.0169941	0.0609944
PA2871	20.6544	1.45882	0.507822	0.000421096	0.00264447
PA1589	338.291	1.45748	0.192932	4.19352e-15	9.56918e-14	1.45748
PA3114	4.20626	1.45428	1.17744	0.0156058	0.0570559
PA1643	17.4697	1.45335	0.544968	0.000797835	0.00466712
PA4429	144.921	1.44657	0.224954	1.31142e-11	2.26145e-10
PA2086	2.06442	1.44323	1.41933	0.0189103	0.0664308
PA3014	457.188	1.44172	0.177039	3.9629e-17	1.02841e-15	1.44172
PA1609	128.299	1.4352	0.246702	6.36448e-10	9.3854e-09
PA5543	2.1096	1.43431	1.43292	0.0194183	0.0677655
PA2491	56.6039	1.43333	0.355732	6.11411e-06	5.49543e-05
PA2942	7.53385	1.4325	0.844943	0.00858761	0.0351879
PA1375	4.33556	1.43186	1.18702	0.0168886	0.0607392
PA4758	74.3767	1.42632	0.305379	3.30994e-07	3.5688e-06
PA1877	12.4126	1.4223	0.659985	0.00335692	0.0160974
PA2739	81.5155	1.4214	0.291598	1.21376e-07	1.37301e-06
PA5075	13.9984	1.42135	0.626778	0.00255226	0.0128683
PA1839	11.6542	1.42024	0.661856	0.00344765	0.0164461
PA5174	117.846	1.41778	0.249895	1.55761e-09	2.19893e-08
PA2197	12.6493	1.40811	0.641829	0.00315808	0.0152963
PA2998	31.3179	1.40703	0.414409	8.00368e-05	0.00059427
PA1926	14.1028	1.40691	0.603516	0.00224336	0.0114969
PA3612	7.34128	1.40302	0.845275	0.00979535	0.0393151
PA4404	10.1417	1.40278	0.733078	0.00603321	0.0264841
PA0304	23.2187	1.40038	0.491344	0.000516154	0.00315169
PA5490	120.547	1.39624	0.23658	4.21397e-10	6.26651e-09
PA2719	9.41088	1.3928	0.744546	0.00674588	0.028907
PA3696	13.2208	1.39255	0.655678	0.0038708	0.0182021
PA4423	91.1681	1.38908	0.283393	1.14372e-07	1.30212e-06
PA1994	7.1003	1.38851	0.83622	0.0101263	0.0404059
PA2482	10.9781	1.38723	0.690752	0.00510185	0.022928
PA0745	37.7761	1.38522	0.431899	0.000164536	0.00114764
PA2444	8.87901	1.38201	0.766757	0.00792361	0.0330817
PA4270.1	42.116	1.38193	0.415311	0.00010848	0.000785625
PA2760	399.558	1.3816	0.194843	1.60894e-13	3.17826e-12	1.3816
PA0604	57.2126	1.37944	0.315165	1.48983e-06	1.46875e-05
PA5341	4.04903	1.37928	1.15551	0.0192916	0.0674719
PA1770	353.067	1.37792	0.187527	2.45122e-14	5.25374e-13	1.37792
PA3651	11.5437	1.37421	0.715475	0.00635314	0.0276137
PA3386	7.68661	1.37325	0.825556	0.0104464	0.0413637
PA2593	5.04677	1.37141	1.00402	0.0163496	0.0592031
PA1576	9.52996	1.37038	0.764397	0.00829718	0.0342631
PA4389	69.5371	1.37021	0.313122	1.53021e-06	1.50575e-05
PA2877	8.90357	1.36971	0.759524	0.00814134	0.0336984
PA5453	29.6121	1.36765	0.436217	0.000219571	0.00149218
PA2114	34.2546	1.36548	0.434796	0.000216793	0.00147709
PA4595	262.811	1.36465	0.188198	5.20711e-14	1.08958e-12	1.36465
PA2391	7.0419	1.35835	0.832457	0.0114276	0.0445818
PA3107	42.6219	1.35592	0.358744	2.0659e-05	0.000171156
PA2097	4.64505	1.35182	1.13642	0.0206607	0.071256
PA5142	22.2147	1.34876	0.497056	0.000882785	0.00510637
PA5162	24.9381	1.34851	0.501105	0.000944227	0.00543932
PA2589	5.38945	1.3433	0.928948	0.01576	0.0574609
PA4330	23.1645	1.34307	0.508793	0.00111193	0.00629577
PA4231	82.9587	1.3422	0.284681	3.27548e-07	3.53885e-06
PA0942	58.2851	1.3383	0.320967	4.18275e-06	3.88482e-05
PA2121	9.18841	1.33824	0.736011	0.00851871	0.0349326
PA3328	10.1334	1.33327	0.682277	0.00651284	0.0280774
PA1273	1.9068	1.33173	1.39161	0.0248683	0.0824174
PA0212	1.91076	1.33138	1.38265	0.0248531	0.0824174
PA1480	40.3914	1.32893	0.393376	0.000102389	0.000747652
PA3171	33.8442	1.32802	0.400652	0.000129039	0.000918187
PA3172	27.8442	1.3273	0.423528	0.000242623	0.00163001
PA4434	37.3739	1.32455	0.382549	7.59687e-05	0.000567247
PA4163	26.5	1.32386	0.459779	0.0005627	0.00342406
PA1592	255.478	1.32303	0.248048	1.36254e-08	1.75506e-07	1.32303
PA4277	79.1417	1.32208	0.30608	2.23138e-06	2.16354e-05
PA2979	11.4391	1.32058	0.678431	0.00682115	0.0291498
PA0541	40.5414	1.32025	0.409214	0.000179549	0.00123606
PA3775	3.84261	1.31757	1.14345	0.0231426	0.0776898
PA4848	184.625	1.31641	0.227727	1.07026e-09	1.53133e-08
PA0472	7.1348	1.31618	0.871535	0.0153526	0.0562467
PA5500	16.2656	1.31484	0.569042	0.00292673	0.014439
PA1131	11.9536	1.31461	0.641277	0.00550475	0.0243867
PA3454	16.5362	1.3136	0.55871	0.00264294	0.0132247
PA2290	43.9923	1.31334	0.405321	0.000173864	0.00120318
PA3329	20.3868	1.31251	0.497225	0.00119445	0.00668436
PA1571	110.008	1.30771	0.260945	7.97216e-08	9.25539e-07
PA2822	7.62493	1.29806	0.834057	0.0149489	0.0551109
PA5569	94.5092	1.29683	0.254677	5.37335e-08	6.36387e-07
PA0801	14.6136	1.29434	0.57611	0.00361014	0.0171102
PA1515	22.7795	1.29402	0.492032	0.00128326	0.00709143
PA1179	247.767	1.29241	0.193786	3.93172e-12	7.17743e-11	1.29241
PA2511	7.4291	1.29167	0.806389	0.0141076	0.0528188
PA4506	28.272	1.28313	0.492477	0.00141299	0.00768797
PA1982	6.19334	1.28249	0.878889	0.017953	0.0638301
PA1301	9.22017	1.28178	0.71416	0.0102005	0.0406332
PA4333	87.2537	1.27847	0.313079	7.06051e-06	6.25056e-05
PA2330	14.5401	1.27734	0.578897	0.00415008	0.0192591
PA0946	31.282	1.27673	0.424437	0.00041651	0.00262188
PA3404	1.77427	1.27601	1.34916	0.0284852	0.0917279
PA5542	17.1126	1.27548	0.549305	0.00311694	0.0151622
PA4591	7.92005	1.2721	0.763041	0.0132306	0.0501739
PA5158	7.55972	1.26845	0.826398	0.0166167	0.060043
PA2306	31.1065	1.26818	0.419268	0.000402536	0.00253996
PA2965	70.645	1.26803	0.303998	4.95382e-06	4.53375e-05
PA3215	24.0908	1.26547	0.463948	0.00102975	0.00590629
PA3288	8.93859	1.26435	0.713073	0.0110905	0.0434204
PA0872	264.628	1.26402	0.189028	3.76257e-12	6.89241e-11	1.26402
PA1761	23.3672	1.26344	0.478159	0.00133099	0.00731699
PA2081	21.2051	1.26307	0.483265	0.00144745	0.00784321
PA0374	26.1058	1.26265	0.542932	0.00318255	0.0153603
PA4230	10.1	1.2618	0.710262	0.0110851	0.0434204
PA1615	5.60248	1.2606	0.999132	0.0241213	0.0806683
PA0022	14.8529	1.26037	0.589626	0.00510159	0.022928
PA5052	13.6363	1.25917	0.642545	0.00766603	0.0321585
PA3751	20.0495	1.25799	0.505018	0.00206946	0.0106885
PA1642	25.2903	1.25569	0.448126	0.000841206	0.00489378
PA5003	10.8008	1.25552	0.648548	0.00813859	0.0336984
PA4447	16.5228	1.25417	0.570161	0.00445669	0.0204451
PA2863	6.59479	1.25331	0.817413	0.0172898	0.0619716
PA2234	17.1295	1.25136	0.52283	0.00273665	0.0136164
PA2276	6.77402	1.25094	0.847335	0.0189397	0.0664899
PA4913	65.5896	1.24781	0.33378	3.17928e-05	0.00025348
PA0300	238.963	1.24423	0.216757	1.64693e-09	2.30657e-08	1.24423
PA2483	65.1917	1.24086	0.312911	1.28136e-05	0.000109765
PA2331	38.9913	1.23927	0.39061	0.000262927	0.00175307
PA5242	204.082	1.23239	0.22341	6.22315e-09	8.17502e-08	1.23239
PA0305	38.7627	1.23216	0.386255	0.00025206	0.00168698
PA4959	54.7456	1.23153	0.378887	0.000204748	0.00140043
PA2122	5.71983	1.2315	0.859425	0.0211312	0.0726891
PA4730	17.8284	1.2312	0.514652	0.00287931	0.0142326
PA4911	5.95543	1.23026	0.863254	0.0214228	0.0733111
PA1011	59.9111	1.22963	0.303259	9.04212e-06	7.93847e-05
PA5093	10.8618	1.22465	0.634057	0.00884153	0.0360331
PA2345	8.14675	1.22394	0.740642	0.015257	0.0559739
PA1339	51.8119	1.22295	0.345145	7.20424e-05	0.000542521
PA0550	5.07126	1.22279	0.929602	0.0250403	0.0828004
PA1616	7.83252	1.22273	0.775026	0.0173691	0.0621716
PA2178	5.83315	1.22234	0.863587	0.0221408	0.0753121
PA0473	14.4568	1.22106	0.615282	0.00794776	0.0331479
PA3321	8.89223	1.21737	0.699744	0.0132304	0.0501739
PA1872	16.699	1.2165	0.552915	0.00486607	0.0220179
PA1617	80.2906	1.2163	0.608686	0.00779868	0.0326631
PA3565	4.3821	1.21225	0.986351	0.0281561	0.0908893
PA4372	29.6825	1.20781	0.444659	0.00122302	0.0068298
PA3473	8.13223	1.20635	0.763616	0.0180199	0.0639393
PA5559	121.063	1.20616	0.257504	5.40267e-07	5.70892e-06
PA1048	161.228	1.20365	0.22855	2.69567e-08	3.31881e-07
PA1762	6.44305	1.20258	0.816552	0.02147	0.0733778
PA0302	63.5061	1.20102	0.319834	3.34642e-05	0.000264812
PA1587	375.074	1.1997	0.189155	4.44482e-11	7.35339e-10	1.1997
PA3734	38.963	1.19835	0.402593	0.000557887	0.00339868
PA2545	17.1274	1.19734	0.523348	0.00409212	0.0190366
PA2587	44.8654	1.19625	0.353557	0.000139101	0.000983177
PA2796	65.6452	1.196	0.300985	1.38839e-05	0.000118359
PA5196	7.06844	1.1948	0.794361	0.0208942	0.0720142
PA1513	40.0602	1.19224	0.381294	0.000344795	0.00220719
PA0401	22.7001	1.1917	0.495842	0.00307084	0.015025
PA1299	11.1604	1.19054	0.633317	0.0106916	0.0421455
PA2407	12.3002	1.18851	0.619526	0.00990806	0.0396772
PA3543	5.99885	1.1869	0.842591	0.0244255	0.0813261
PA2012	46.6703	1.18602	0.373938	0.000300639	0.00196735
PA5137	30.6397	1.18532	0.42891	0.00112044	0.00633717
PA2080	19.4485	1.18399	0.494332	0.00319714	0.015401
PA2691	11.1315	1.18287	0.72576	0.017544	0.0627552
PA3652	25.7185	1.18173	0.457626	0.00192246	0.0100469
PA5554	569.253	1.18057	0.180109	1.15371e-11	1.99599e-10	1.18057
PA1563	10.6821	1.17961	0.662393	0.0133939	0.0506845
PA4467	13.2211	1.17834	0.646777	0.0123895	0.0474946
PA1843	68.9807	1.17712	0.311594	3.24869e-05	0.000258237
PA4946	34.4617	1.17547	0.378539	0.000386321	0.00244055
PA0999	107.53	1.17511	0.257638	1.05907e-06	1.06998e-05
PA3483	9.84085	1.17392	0.657456	0.0134546	0.0507576
PA4128	20.2283	1.17379	0.513166	0.00433323	0.0199306
PA4610	4.48848	1.17285	1.03924	0.0339151	0.10574
PA1337	195.531	1.17267	0.208376	3.85137e-09	5.18807e-08
PA3628	38.2453	1.1723	0.373662	0.000349537	0.00223215
PA0760	8.33206	1.17189	0.702474	0.0168434	0.060618
PA3897	3.66682	1.17057	1.07971	0.0351369	0.108463
PA1414	107.546	1.17021	0.328761	7.73393e-05	0.000575873
PA2361	9.64006	1.16875	0.673049	0.01497	0.055116
PA2949	9.47268	1.16784	0.672235	0.0149815	0.055116
PA3821	74.137	1.16781	0.2877	1.03939e-05	8.99103e-05
PA4216	3.55184	1.16756	1.12412	0.0363022	0.111346
PA2468	11.08	1.16536	0.627875	0.0119264	0.046154
PA4349	21.8678	1.16534	0.494758	0.00371109	0.0175259
PA5149	12.8555	1.1638	0.592026	0.00949018	0.0383227
PA2147	8.7477	1.16335	0.711	0.018199	0.064445
PA3332	13.6933	1.16317	0.590283	0.00940655	0.038043
PA2390	14.2262	1.16289	0.583098	0.00893254	0.0363761
PA1214	4.84232	1.16251	0.934122	0.0315284	0.0999082
PA3479	466.471	1.16137	0.168992	1.37827e-12	2.59664e-11	1.16137
PA1260	11.7499	1.16069	0.617251	0.0114692	0.0447113
PA0672	19.08	1.16065	0.524829	0.00540383	0.02402
PA2166	6.00111	1.15848	0.897827	0.0303591	0.0968784
PA2704	9.51072	1.15683	0.687635	0.0170342	0.0610969
PA3820	30.1158	1.15384	0.417808	0.00121614	0.00679859
PA2397	72.6239	1.15362	0.3304	0.000104027	0.000758566
PA2530	13.4251	1.15235	0.570002	0.00861737	0.0352826
PA3028	12.8443	1.15172	0.620327	0.012308	0.0473191
PA3928	12.8664	1.15034	0.589728	0.0101282	0.0404059
PA1408	18.31	1.14791	0.495809	0.0042922	0.0197762
PA1530.1	2.63809	1.14181	1.20956	0.0401192	0.120267
PA5180	18.8738	1.14181	0.486767	0.0040254	0.0187758
PA2629	58.7856	1.14179	0.327817	0.000110615	0.000797814
PA2440	3.82944	1.14121	1.06126	0.0381641	0.115716
PA2546	6.31374	1.14083	0.786622	0.0258898	0.084797
PA3622	1135.36	1.13817	0.148039	3.47196e-15	7.95696e-14	1.13817
PA3179	53.8087	1.13382	0.322634	0.000100441	0.000734439
PA2508	2.4427	1.13145	1.18966	0.0411879	0.122499
PA4634	19.2238	1.12923	0.484038	0.0042877	0.0197727
PA4063	7.77234	1.12633	0.719986	0.0225084	0.0762864
PA1009	29.7686	1.12534	0.458001	0.00311551	0.0151622
PA3547	6.82198	1.1226	0.819264	0.0302467	0.096636
PA4021	40.0537	1.11953	0.350168	0.000324692	0.00209369
PA5515	4.18428	1.11691	0.969568	0.0386219	0.11677
PA1481	18.856	1.11504	0.505797	0.00612747	0.0268089
PA0049	24.832	1.11501	0.920499	0.0368701	0.112827
PA5034	48.9415	1.11423	0.338219	0.000234481	0.00158537
PA2747	42.5094	1.11289	0.381146	0.000823953	0.00480927
PA1493	143.062	1.1122	0.227419	2.47236e-07	2.69314e-06
PA0236	5.32214	1.11216	0.845652	0.0332622	0.104195
PA2592	88.0976	1.11167	0.279978	1.74321e-05	0.000146718
PA3882	11.8066	1.11152	0.633747	0.0166269	0.060043
PA1182	10.6849	1.11007	0.648859	0.0181047	0.0641972
PA1633	35.1788	1.10946	0.432882	0.00241579	0.0122855
PA3079	41.1462	1.10795	0.409394	0.00160314	0.00857689
PA2683	8.78792	1.10715	0.681397	0.0212968	0.0729741
PA0958	614.57	1.10714	0.193785	2.77981e-09	3.80266e-08	1.10714
PA1678	15.5238	1.10655	0.536025	0.00872034	0.035594
PA5570	24.2629	1.10618	0.464596	0.00399689	0.018675
PA5401	4.692	1.1057	0.898259	0.0370759	0.113391
PA2212	2.39583	1.10556	1.17905	0.0442801	0.129728
PA4603	3.26988	1.10509	1.0826	0.0432343	0.12733
PA0008	62.3202	1.10478	0.300468	5.80615e-05	0.000443546
PA0400	43.5945	1.10437	0.370546	0.00069336	0.00411508
PA4439	30.1631	1.10344	0.419355	0.00201757	0.0104511
PA1263	18.9748	1.10342	0.48791	0.00546882	0.0242478
PA2722	5.30665	1.10327	0.855425	0.0350532	0.108268
PA2939	132.41	1.10282	0.242144	1.31807e-06	1.31658e-05
PA4615	23.5864	1.10185	0.465493	0.00418838	0.0193822
PA5080	33.0451	1.09925	0.399223	0.00142263	0.00772453
PA5337	66.0983	1.09546	0.299109	6.28578e-05	0.000477431
PA3067	9.79316	1.09541	0.687004	0.0230938	0.0775753
PA3637	182.407	1.09407	0.201255	1.40911e-08	1.81064e-07
PA1130	22.4615	1.09405	0.499178	0.00664581	0.028604
PA2665	17.3832	1.09349	0.531933	0.00917595	0.0371956
PA2165	8.46162	1.09152	0.706041	0.0252753	0.0834675
PA2644	20.9304	1.09058	0.493674	0.0064218	0.0278436
PA2940	10.512	1.08938	0.668198	0.0220269	0.075039
PA5167	55.1588	1.08817	0.33607	0.000304708	0.00198661
PA2876	4.72848	1.08453	0.897511	0.0400799	0.120217
PA0503	2.40685	1.08395	1.18101	0.0471047	0.135777
PA4528	10.7401	1.08312	0.61717	0.0177657	0.0632918
PA2048	1.53625	1.08119	1.28259	0.0472407	NA
PA2623	1117.76	1.08104	0.16718	2.70857e-11	4.5812e-10	1.08104
PA4204	33.1341	1.07992	0.38939	0.00140401	0.00766089
PA2651	25.7524	1.07857	0.430575	0.00305731	0.0149726
PA2237	14.1074	1.07516	0.564981	0.0134174	0.0507369
PA1188	10.0317	1.07319	0.657251	0.0228115	0.0768219
PA2817	19.9515	1.07059	0.493718	0.00743385	0.0313334
PA4176	11.703	1.06942	0.594237	0.0168184	0.0605692
PA5429	453.037	1.06788	0.167353	4.9061e-11	8.09124e-10	1.06788
PA1200	12.1899	1.06574	0.575573	0.0152734	0.0559955
PA0441	7.23943	1.06561	0.721702	0.0300683	0.0961241
PA3535	12.5607	1.06486	0.568008	0.0145915	0.0540571
PA2369	4.90686	1.06394	0.891629	0.0429427	0.126651
PA1648	8.51675	1.06356	0.743125	0.0323243	0.101982
PA0754	12.1517	1.06222	0.592107	0.0173054	0.0619856
PA5187	21.8377	1.06093	0.459745	0.00538369	0.0239506
PA0724	29.2628	1.05904	0.440621	0.00421355	0.0194647
PA1585	706.72	1.05829	0.168373	9.34242e-11	1.50331e-09	1.05829
PA2763a	17.1189	1.05815	0.544469	0.0128121	0.0487616
PA3032	53.4665	1.05781	0.344467	0.000578005	0.00349709
PA2439	5.03504	1.05666	0.899841	0.0445443	0.130126
PA0998	106.494	1.05408	0.254696	9.84856e-06	8.57537e-05
PA3440	38.097	1.05398	0.394841	0.00203445	0.0105282
PA3973	12.8809	1.0519	0.592516	0.018403	0.0649501
PA1876	10.646	1.05055	0.644909	0.0242657	0.0809469
PA3812	42.8711	1.0505	0.367619	0.00116484	0.00655329
PA4699	17.3696	1.04789	0.526841	0.0118809	0.0460788
PA1526	16.3944	1.0476	0.534062	0.0126293	0.0482742
PA4227	30.3088	1.04415	0.400176	0.00247751	0.0125272
PA3810	56.7786	1.04204	0.321813	0.000340933	0.00218776
PA2316	4.55053	1.04104	0.912706	0.0478	0.137156
PA2273	7.14878	1.04049	0.758834	0.037256	0.11381
PA1837a	32.711	1.0398	0.419534	0.00360561	0.017104
PA3012	19.2639	1.03769	0.492687	0.00931742	0.0377113
PA1249	387.329	1.03748	0.191358	1.76608e-08	2.24211e-07	1.03748
PA4046	3.37656	1.03732	1.09692	0.0534357	0.148806
PA1794	132.287	1.03713	0.227776	1.56388e-06	1.53602e-05
PA1376	39.0381	1.03445	0.3483	0.000849324	0.00493559
PA4158	3.48806	1.03402	1.03138	0.0530012	0.14799
PA2146	8.45932	1.0328	0.707472	0.0334656	0.104461
PA1199	19.774	1.03234	0.470543	0.00765038	0.0321437
PA1586	277.814	1.03063	0.179731	2.98781e-09	4.06619e-08	1.03063
PA4054	22.9964	1.02614	0.46408	0.00744326	0.0313482
PA0802	1.47146	1.02564	1.26873	0.0547562	NA
PA1187	14.6301	1.02529	0.570671	0.018799	0.0661275
PA2219	5.66712	1.02463	0.793567	0.042942	0.126651
PA2763	3.18027	1.0213	1.05611	0.0556168	0.153272
PA3017	25.3151	1.02116	0.426032	0.00469059	0.0213333
PA0949	21.6471	1.01963	0.46096	0.007543	0.0317178
PA4132	142.798	1.01956	0.22238	1.40617e-06	1.38886e-05
PA0750	40.1607	1.01884	0.357202	0.00127734	0.0070661
PA2242	12.9025	1.01583	0.570005	0.019788	0.0686936
PA4826	30.7299	1.01487	0.395549	0.00300404	0.0147597
PA3542	8.87466	1.01478	0.677377	0.0329823	0.103687
PA4502	51.12	1.01454	0.318922	0.000442959	0.0027621
PA1222	16.8186	1.01241	0.51518	0.0136167	0.0512345
PA3546	5.31011	1.01205	0.816661	0.0470686	0.135777
PA1650	12.8969	1.01151	0.557836	0.0187861	0.0661262
PA0358	5.61578	1.01098	0.79791	0.0457672	0.132762
PA1534	10.6542	1.01047	0.655978	0.0311271	0.0989711
PA2457	27.5781	1.01041	0.4462	0.00676641	0.0289583
PA2464	5.21011	1.00971	0.823247	0.0480082	0.13753
PA2061	1.45942	1.00836	1.26243	0.057376	NA
PA5144	3.69412	1.00417	0.953406	0.0562149	0.154679
PA5221	25.0492	1.00366	0.466188	0.00903648	0.036718
PA3506	5.29856	1.00066	0.817541	0.0493008	0.140806
PA5372	35.0463	0.999773	0.37246	0.00221574	0.0113885
PA3299	168.508	0.999731	0.219297	1.66968e-06	1.63388e-05
PA3924	47.272	0.997865	0.357619	0.00162284	0.00866936
PA5538	4.90139	0.996755	0.847235	0.0522277	0.14667
PA5098	12.5677	0.996382	0.571455	0.0223459	0.0758327
PA1360	5.33994	0.995855	0.827198	0.0509779	0.144319
PA3249	3.71883	0.994342	0.959243	0.0583252	0.159655
PA3287	13.9935	0.993749	0.585387	0.0245459	0.0816755
PA0501	10.7885	0.993633	0.611417	0.0280321	0.0905441
PA5522	30.4966	0.99239	0.3871	0.0031858	0.0153603
PA3684	3.15811	0.991275	1.04427	0.0608938	0.165319
PA3327	103.81	0.991205	0.248475	2.17186e-05	0.000178815
PA4678	2.98487	0.989629	1.05194	0.0613039	0.166262
PA5435	112.967	0.988723	0.248407	2.26772e-05	0.000186129
PA4219	5.86968	0.987052	0.777377	0.0485611	0.138963
PA1484	11.9124	0.984353	0.58122	0.0252894	0.0834675
PA1119	20.9917	0.979483	0.456869	0.00976894	0.0392686
PA1244	247.323	0.978442	0.185672	4.7133e-08	5.6453e-07	0.978442
PA2328	10.6932	0.977572	0.597648	0.0285852	0.0919941
PA5164	21.5394	0.977488	0.455249	0.00973866	0.0392353
PA0997	134.967	0.976587	0.22817	6.37618e-06	5.70195e-05
PA2340	6.72027	0.976321	0.782752	0.0512432	0.144606
PA0393	13.9428	0.976077	0.556308	0.0229508	0.077242
PA1706	4.93802	0.97579	0.836177	0.0557517	0.153484
PA1516	9.52582	0.974531	0.675238	0.0396527	0.119273
PA1440	76.3865	0.973663	0.279504	0.000166524	0.00115574
PA5051	95.0578	0.97364	0.275024	0.000134815	0.000956714
PA2856	26.264	0.973139	0.416087	0.00610916	0.0267731
PA2027	7.07731	0.971456	0.752986	0.0493379	0.140806
PA2244	6.30904	0.970412	0.763701	0.0506476	0.143644
PA1183	33.1636	0.970127	0.390397	0.00417216	0.019341
PA2544	19.9133	0.969559	0.504335	0.0165155	0.059722
PA3763	128.331	0.968984	0.239796	1.84084e-05	0.000153713
PA1566	3.38652	0.968836	1.02438	0.0650378	0.173486
PA3083	89.5228	0.968283	0.269231	0.00011034	0.000796919
PA1792	14.0525	0.968161	0.537207	0.0212759	0.0729741
PA3836	77.7162	0.967651	0.265738	9.30322e-05	0.00068215
PA4759	49.9679	0.967473	0.360563	0.00239666	0.0122117
PA2890	1.58476	0.967461	1.27895	0.0634009	NA
PA1071	14.1093	0.966184	0.564918	0.0255821	0.084119
PA1410	4.86118	0.964576	0.862316	0.0599521	0.163265
PA4553	18.6838	0.962766	0.507516	0.0177145	0.0632142
PA3220	5.52193	0.962452	0.791081	0.0549662	0.151795
PA2144	12.6804	0.962095	0.567202	0.0265279	0.0864239
PA2999	49.456	0.961842	0.32406	0.00101449	0.00582508
PA0797	14.404	0.961044	0.546774	0.0236333	0.0791363
PA0508	97.1005	0.959005	0.289016	0.000313646	0.00203486
PA2996	11.4162	0.956541	0.6529	0.040076	0.120217
PA1989	6.61583	0.955993	0.731265	0.0502391	0.142731
PA1411	3.91066	0.955666	0.922538	0.0650817	0.173486
PA1468	3.29974	0.954367	1.06302	0.0684015	0.180607
PA5497	131.055	0.954313	0.241493	2.7695e-05	0.000224185
PA4022	31.9681	0.953128	0.389532	0.00481156	0.0218081
PA2612	50.7059	0.951253	0.339428	0.00174325	0.00920114
PA2519	5.53562	0.94927	0.791544	0.0579668	0.159003
PA5237	40.1679	0.948742	0.343624	0.00198769	0.0103416
PA3672	10.7315	0.948321	0.595647	0.0331169	0.103818
PA0249	8.87031	0.947232	0.697283	0.0479835	0.13753
PA3300	72.5138	0.945983	0.300908	0.000590678	0.00356562
PA3022	56.7779	0.94584	0.301374	0.000601592	0.00362737
PA3102	3.99556	0.944878	0.953065	0.0686349	0.180953
PA2855	5.20102	0.94307	0.830455	0.0626653	0.169002
PA4655	23.5771	0.942263	0.440812	0.0108084	0.0424479
PA1734	8.52373	0.942209	0.696645	0.0489921	0.140045
PA2099	2.09454	0.942003	1.13168	0.070737	0.185204
PA3629	111.003	0.941491	0.233759	2.07533e-05	0.000171669
PA1293	40.2892	0.940807	0.374605	0.00415085	0.0192591
PA2466	12.7783	0.939765	0.549714	0.0272605	0.0884295
PA2174	2.17228	0.939145	1.14142	0.0712059	0.18588
PA1504	13.3268	0.938314	0.582555	0.0328179	0.103343
PA2387	11.81	0.938269	0.614914	0.0379797	0.115488
PA3541	20.1241	0.937491	0.462103	0.0140684	0.0527093
PA2011	18.8998	0.937385	0.509487	0.0211722	0.0727829
PA2205	2.89537	0.936315	1.05006	0.0722084	0.187664
PA4667	59.2245	0.935995	0.303761	0.00074451	0.00438913
PA3634	7.99547	0.934888	0.670403	0.0470088	0.135769
PA5224	98.524	0.933952	0.253258	8.40127e-05	0.000622046
PA1750	55.9595	0.931914	0.312435	0.00103675	0.00592718
PA2408	5.18103	0.931638	0.806666	0.0634966	0.170722
PA1933	61.8017	0.930798	0.306902	0.000883535	0.00510637
PA2548	3.7036	0.928989	0.924882	0.071411	0.186048
PA2070	10.3425	0.927158	0.6147	0.0401513	0.120295
PA1683	7.74203	0.927119	0.685176	0.0508291	0.144052
PA5012	15.385	0.92625	0.528059	0.0258136	0.0847225
PA4957	18.9145	0.923227	0.485701	0.0192538	0.0674137
PA5148	17.9174	0.920317	0.491087	0.020511	0.0707857
PA1943	20.7543	0.918654	0.480914	0.0190696	0.0669016
PA3336	12.4714	0.916802	0.575389	0.0356028	0.109838
PA4092	3.02672	0.916497	1.04311	0.0766915	0.196327
PA1072	16.1022	0.916443	0.503114	0.0230698	0.0775437
PA5505	81.2247	0.916168	0.272074	0.00029024	0.00190919
PA2409	4.78257	0.915975	0.802249	0.0670505	0.177571
PA3824.1	1.31089	0.915911	1.22091	0.0741927	NA
PA1796	33.2822	0.913259	0.393748	0.00736513	0.0311181
PA3699	14.256	0.911782	0.561559	0.0341291	0.106157
PA2472	1.32536	0.911374	1.21932	0.0751376	NA
PA4269	1483.39	0.910999	0.142536	6.69098e-11	1.08657e-09	0.910999
PA0746	28.2738	0.910901	0.396631	0.00784817	0.0328444
PA2736.1	2.78948	0.91079	1.01833	0.0779337	0.198261
PA4672	13.792	0.910652	0.549845	0.0322468	0.101797
PA4076	2.12182	0.910334	1.13001	0.0774498	0.197504
PA4714	37.1738	0.909213	0.369702	0.00514093	0.023045
PA5076	63.304	0.908715	0.297201	0.00085637	0.00497108
PA1217	17.4926	0.90852	0.515193	0.0264	0.0861755
PA3896	12.6262	0.907994	0.579655	0.0380982	0.115649
PA5370	16.7079	0.906673	0.513751	0.0264416	0.0861956
PA2897	98.2658	0.902721	0.25025	0.000122934	0.000879479
PA1326	13.7656	0.902414	0.584799	0.040178	0.120307
PA0403	14.4554	0.901355	0.545156	0.0331222	0.103818
PA1001	101.509	0.901042	0.239415	6.71213e-05	0.000509083
PA1623	36.0588	0.901024	0.363464	0.00496359	0.0224209
PA0476	32.6117	0.900898	0.397295	0.00863726	0.0353367
PA3104	38.2023	0.900828	0.402234	0.00926511	0.0375283
PA0996	98.1737	0.900274	0.266306	0.000286691	0.00189009
PA5278	23.1433	0.898373	0.439645	0.0148731	0.0549406
PA2579	54.6035	0.898178	0.304117	0.00122843	0.0068456
PA5425	16.8096	0.898123	0.531848	0.0312427	0.0991844
PA4993	21.2896	0.896992	0.455252	0.0175797	0.0628407
PA2566	48.5712	0.895913	0.324645	0.00224822	0.0115107
PA5345	27.9276	0.895169	0.397037	0.00903731	0.036718
PA1892	8.12765	0.895002	0.665948	0.0557431	0.153484
PA3988	29.8355	0.894968	0.380159	0.00701367	0.0298716
PA4267	293.64	0.894226	0.177477	1.95493e-07	2.16514e-06	0.894226
PA2823	25.1048	0.892639	0.424675	0.0131572	0.0499672
PA0491	13.3066	0.891981	0.536834	0.0333401	0.104316
PA3173	29.4411	0.891791	0.402647	0.0100505	0.0401901
PA4263	516.393	0.891619	0.175725	1.63392e-07	1.82105e-06	0.891619
PA1193	7.77486	0.890201	0.667118	0.0571601	0.156898
PA2089	9.34849	0.888948	0.634567	0.0520996	0.146476
PA2341	2.69472	0.886429	1.0268	0.084067	0.20993
PA0231	2.72367	0.885197	1.02428	0.0843845	0.210623
PA5432	3.74625	0.884409	0.953236	0.0838035	0.209568
PA5243	227.197	0.883929	0.20334	5.81648e-06	5.26366e-05	0.883929
PA0301	96.1504	0.883745	0.26024	0.000281309	0.00186156
PA2915	14.079	0.882827	0.532517	0.0342859	0.10653
PA5074	5.15585	0.881648	0.78043	0.0743532	0.1922
PA1995	2.83212	0.881083	1.01261	0.0854407	0.212259
PA2481	19.5246	0.881061	0.450969	0.0188981	0.0664308
PA4910	8.38232	0.879925	0.637415	0.0548854	0.151651
PA2162	2.69715	0.879448	1.02257	0.0858892	0.213159
PA0954	11.2191	0.879368	0.609901	0.0500699	0.142358
PA2842	8.03115	0.879236	0.727244	0.0688704	0.181483
PA0372	53.8554	0.877667	0.329042	0.0030742	0.0150276
PA2188	1.27504	0.875458	1.20738	0.0830764	NA
PA4788	6.00738	0.872263	0.752896	0.0740828	0.191595
PA2436	11.7401	0.870129	0.573215	0.045219	0.131822
PA1404	7.35355	0.869062	0.67206	0.0636832	0.171137
PA1070	12.2621	0.868472	0.587914	0.0485573	0.138963
PA1840	5.53153	0.86833	0.786361	0.0788825	0.200002
PA2142a	1.30065	0.867159	1.21146	0.0847639	NA
PA4738	27.9845	0.866179	0.398533	0.0117668	0.0457032
PA3942	25.9866	0.86572	0.442823	0.0194998	0.0679351
PA2699	17.0243	0.865421	0.500718	0.0311989	0.0991398
PA2647	71.2805	0.86487	0.307592	0.00205505	0.0106244
PA4828	5.22909	0.864191	0.759381	0.0772597	0.197305
PA2221	12.3633	0.864151	0.546709	0.0411577	0.122499
PA4402	35.0189	0.86058	0.370626	0.0082219	0.0340053
PA2870	11.8348	0.860494	0.563583	0.0455579	0.132373
PA3435	22.3083	0.859943	0.4375	0.0192959	0.0674719
PA4807	10.6456	0.859311	0.588965	0.0510902	0.144442
PA4726	114.516	0.858765	0.244069	0.00018904	0.0012977
PA2281	12.2141	0.858061	0.581644	0.0499163	0.141997
PA4757	28.1615	0.857266	0.428825	0.0180159	0.0639393
PA1921	2.75376	0.855821	1.01174	0.0923812	0.225004
PA0035	12.8417	0.855648	0.537644	0.0411693	0.122499
PA4755	54.004	0.855115	0.306037	0.00221383	0.0113885
PA3980	51.7466	0.85449	0.314164	0.00276978	0.0137682
PA2426	30.3935	0.853767	0.410787	0.0151491	0.0556554
PA2815	164.758	0.853029	0.216609	3.66376e-05	0.00028863
PA5223	37.2646	0.852532	0.350528	0.00626464	0.0273413
PA5056	118.476	0.851001	0.23304	0.000115804	0.000832969
PA4709	21.6425	0.84991	0.435188	0.0202818	0.070132
PA1978	5.79548	0.849743	0.814902	0.0872739	0.2158
PA2179	2.80727	0.849514	0.991193	0.0942045	0.228621
PA2782	4.75337	0.84924	0.787107	0.084911	0.211339
PA1367	4.42251	0.848644	0.814051	0.0875568	0.216298
PA2025	77.0312	0.847973	0.27154	0.000786463	0.00460585
PA1439	3.24023	0.847845	0.939949	0.0941226	0.228621
PA2889	16.9321	0.847443	0.513761	0.0377425	0.115031
PA4740	237.744	0.847228	0.190698	4.05081e-06	3.77294e-05	0.847228
PA4949	8.01839	0.84711	0.649652	0.0662401	0.175865
PA3080	17.0587	0.847106	0.483892	0.0311208	0.0989711
PA2090	1.23496	0.845448	1.20234	0.0901896	NA
PA2258	4.0236	0.845087	0.897734	0.0937381	0.227847
PA1965	6.62895	0.844965	0.714255	0.0774444	0.197504
PA4624	73.9167	0.844139	0.272518	0.000862675	0.00500219
PA0413	108.641	0.841882	0.252616	0.000385733	0.00243975
PA1112a	8.6779	0.838111	0.626009	0.064476	0.172392
PA4890	2.67872	0.837604	1.03859	0.0974172	0.234248
PA2831	21.6252	0.835258	0.437576	0.0230489	0.0775226
PA4850	13.2086	0.834304	0.550533	0.04933	0.140806
PA3525	132.645	0.834197	0.221358	7.58225e-05	0.000566955
PA2767	5.71833	0.832982	0.764076	0.0878334	0.216591
PA0955	33.1492	0.832384	0.369393	0.0103957	0.0412626
PA1763	6.69761	0.831428	0.717688	0.0823775	0.206588
PA2251	14.3064	0.831041	0.516529	0.0421877	0.124911
PA4166	1.33317	0.830942	1.22366	0.0926171	NA
PA0735	8.1105	0.830681	0.648813	0.0711765	0.18588
PA4009	9.16027	0.830656	0.604759	0.0623821	0.168581
PA2305	41.8359	0.830204	0.341288	0.00656167	0.0282648
PA2896	41.5232	0.829484	0.356279	0.00864858	0.0353557
PA2709	39.6912	0.8292	0.339559	0.00641106	0.0278198
PA1976	1.19911	0.827693	1.19061	0.0951277	NA
PA1754	131.166	0.827173	0.225731	0.000115782	0.000832969
PA3167	61.3704	0.827034	0.34642	0.00744953	0.0313496
PA4170	2.58447	0.826331	1.01368	0.101112	0.240363
PA5528	98.0004	0.825563	0.284947	0.00171338	0.0090888
PA2556	7.08889	0.823606	0.667826	0.0769692	0.196848
PA5470	4.99721	0.823275	0.773379	0.0922095	0.224895
PA5560	201.132	0.822709	0.199428	1.76376e-05	0.000148212	0.822709
PA1584	160.756	0.822325	0.223195	0.000108207	0.000784723
PA0431	43.4828	0.821841	0.343222	0.00739072	0.0311765
PA2035	10.2487	0.821471	0.577963	0.0592398	0.161992
PA1644	15.8837	0.818261	0.49868	0.0409372	0.121959
PA4055	26.205	0.817993	0.404553	0.0186284	0.0656582
PA3086	6.7606	0.817842	0.67562	0.0802988	0.2028
PA0226	4.2672	0.816619	0.818591	0.098781	0.236734
PA4673	32.5554	0.815908	0.362028	0.0107544	0.0423616
PA3247	31.9227	0.812318	0.378805	0.0141658	0.0529992
PA4244	198.447	0.811632	0.210226	5.47338e-05	0.000419336
PA5058	42.2276	0.811257	0.353899	0.00984966	0.0394732
PA3354	19.0323	0.810831	0.481876	0.0384674	0.116369
PA3026	13.0689	0.810348	0.544284	0.0544746	0.150673
PA2044	32.4988	0.810108	0.37936	0.01454	0.0539417
PA4236	785.883	0.810053	0.1729	1.38004e-06	1.37071e-05	0.810053
PA1475	12.8429	0.806685	0.569628	0.0617922	0.167243
PA3555	3.36441	0.80668	0.917906	0.107182	0.250627
PA3044	10.0485	0.805892	0.589746	0.0668056	0.177011
PA3371	3.65	0.804804	0.855207	0.105489	0.247983
PA3025	5.52139	0.80431	0.778789	0.0996335	0.23818
PA3790	284.061	0.803546	0.196692	2.17623e-05	0.000178897	0.803546
PA4552	27.3364	0.802851	0.414577	0.023269	0.0780645
PA1521	16.2903	0.801865	0.495801	0.0443269	0.129793
PA5471	40.9557	0.801598	0.348113	0.00978631	0.0393086
PA1549	18.6265	0.800136	0.513646	0.0495211	0.141176
PA1336	23.1633	0.799293	0.424657	0.0263603	0.0861428
PA1677	25.585	0.798333	0.417056	0.0246614	0.0819569
PA1297	11.9303	0.796913	0.594345	0.0708609	0.185436
PA5392	1.84871	0.796664	1.08669	0.108513	0.252959
PA4922	894.889	0.795828	0.155179	1.48844e-07	1.66592e-06	0.795828
PA3997	25.3037	0.795025	0.438582	0.0307616	0.0979855
PA2450	8.54716	0.79389	0.611131	0.075765	0.194614
PA1878	7.12633	0.793605	0.677447	0.0893318	0.219454
PA2687	10.6108	0.792124	0.597819	0.0733216	0.19009
PA4004	5.49033	0.791895	0.73808	0.0994995	0.23818
PA1830	84.3656	0.790628	0.298556	0.00389898	0.0182989
PA4130	306.331	0.789987	0.181302	6.7145e-06	5.97421e-05	0.789987
PA2225	3.27711	0.789686	0.921222	0.113353	0.26091
PA5459	11.0423	0.789289	0.578329	0.0696012	0.182863
PA4175	28.0695	0.788081	0.413152	0.0255674	0.084119
PA2764	21.4864	0.786838	0.48423	0.0451671	0.131744
PA1649	11.7619	0.78604	0.584031	0.0721293	0.18755
PA3117	63.8791	0.785237	0.317063	0.0063875	0.0277403
PA1519	7.7289	0.784207	0.656368	0.0889209	0.218716
PA4136	7.35193	0.783437	0.648743	0.0876856	0.216515
PA0371	38.5364	0.783295	0.339773	0.0100893	0.0403114
PA2802	6.39181	0.783063	0.698215	0.0969737	0.233673
PA0018	9.38178	0.782498	0.600451	0.0773644	0.197477
PA4974	64.819	0.781951	0.284275	0.00293198	0.014439
PA0432	382.633	0.781137	0.174736	4.05516e-06	3.77294e-05	0.781137
PA4373	31.3809	0.780819	0.375535	0.0176445	0.0630297
PA4020	29.9786	0.780672	0.394311	0.0221498	0.0753121
PA1205	15.0734	0.780056	0.509703	0.0542956	0.150335
PA5202	1.27261	0.779814	1.20661	0.106974	NA
PA4223	29.2087	0.77778	0.376469	0.01831	0.0647456
PA3852	22.4796	0.776526	0.502364	0.0532714	0.148509
PA5496	36.8665	0.774653	0.355968	0.0141769	0.0530031
PA5284	8.35506	0.774611	0.637911	0.088825	0.218614
PA2711	15.8504	0.774469	0.58313	0.0760377	0.195031
PA2236	4.23981	0.774395	0.791328	0.112554	0.259975
PA2607	1.79313	0.774305	1.08551	0.115744	0.264186
PA3768	42.3762	0.773901	0.349378	0.0129056	0.0490821
PA4604	16.8497	0.772631	0.478595	0.0474865	0.136484
PA3029	20.1263	0.772447	0.487818	0.0502553	0.142731
PA2324	1.84345	0.771939	1.09403	0.116119	0.264744
PA4318	11.8541	0.771636	0.546104	0.0672373	0.177888
PA1893	25.9009	0.771608	0.438126	0.0358873	0.110586
PA4847	37.4575	0.770656	0.341956	0.0117981	0.0457912
PA1954	3.86818	0.770004	0.820325	0.116767	0.26565
PA2282	4.10787	0.769735	0.832081	0.117682	0.26727
PA4129	44.7889	0.769631	0.319914	0.00797557	0.0331971
PA2303	15.191	0.769448	0.492662	0.0525809	0.147127
PA1189	6.4789	0.769389	0.690473	0.101158	0.240365
PA4953	27.415	0.769203	0.40012	0.0257398	0.0845326
PA2900	32.9515	0.768472	0.378922	0.020365	0.0703735
PA4366	635.423	0.767771	0.163438	1.40542e-06	1.38886e-05	0.767771
PA3139	94.0162	0.767031	0.252485	0.00122518	0.00683469
PA1772	83.4243	0.765972	0.261564	0.00174745	0.00921417
PA2064	1.83924	0.764163	1.07828	0.119503	0.270133
PA4756	255.76	0.763669	0.191923	3.67991e-05	0.000289472	0.763669
PA2892	2.96455	0.761637	0.92134	0.124102	0.277634
PA2857	2.50676	0.761259	0.96709	0.124133	0.277634
PA2701	4.95751	0.759609	0.743871	0.113434	0.260983
PA0471	6.35811	0.758961	0.694318	0.106192	0.249261
PA4276.1	1.13766	0.75811	1.17267	0.115784	NA
PA0990	13.2235	0.757843	0.569601	0.0787044	0.199742
PA2078	1.80249	0.757354	1.06931	0.122305	0.274822
PA2115	2.48051	0.756014	0.981374	0.125916	0.280556
PA2057	6.24811	0.755538	0.741188	0.11484	0.262846
PA5564	21.356	0.755008	0.449448	0.0435819	0.12825
PA4326	8.58607	0.753794	0.651395	0.100173	0.239097
PA1422	13.4352	0.753451	0.520382	0.0661576	0.175734
PA3233	15.0895	0.752648	0.579019	0.0832696	0.20843
PA2190	10.4457	0.75168	0.594935	0.0878391	0.216591
PA1124	40.7399	0.750846	0.365449	0.0198475	0.0688549
PA0114	32.8697	0.750776	0.358817	0.0181738	0.0643989
PA5013	194.845	0.750521	0.210244	0.000192808	0.00132047
PA1341	39.0945	0.750397	0.33838	0.0134355	0.0507576
PA1733	17.8457	0.747858	0.479073	0.0551405	0.152118
PA3971	11.9425	0.746958	0.588289	0.0880329	0.216967
PA5472	8.45911	0.746759	0.638588	0.100408	0.239547
PA0023	37.8125	0.746654	0.392897	0.0282643	0.0910718
PA1742	77.0462	0.746311	0.262388	0.00235988	0.0120475
PA4005	13.7308	0.745913	0.530295	0.071903	0.187146
PA1552.1	11.4007	0.745655	0.548874	0.0775487	0.197566
PA2657	26.2546	0.745121	0.393932	0.0288996	0.09278
PA4353	7.6608	0.744998	0.665892	0.10696	0.250441
PA2588	19.5687	0.744368	0.44629	0.0455883	0.132389
PA0567	6.32047	0.743681	0.688131	0.111778	0.258746
PA3036	6.77722	0.742434	0.708156	0.115775	0.264186
PA1800	323.078	0.741781	0.17842	1.78542e-05	0.000149557	0.741781
PA4639	55.715	0.741739	0.323006	0.011203	0.0437616
PA0017	8.15989	0.740952	0.70833	0.116474	0.265439
PA1583	369.021	0.74072	0.174587	1.2294e-05	0.000105485	0.74072
PA4532	12.189	0.739099	0.564134	0.0845902	0.210835
PA2632	15.1004	0.738243	0.512021	0.0690596	0.181891
PA2075	4.07374	0.737415	0.803352	0.129579	0.286547
PA3722	17.0576	0.736941	0.46228	0.0531423	0.148305
PA0002	114.884	0.736772	0.247882	0.00160391	0.00857689
PA2056	4.47526	0.73643	0.823291	0.131478	0.289605
PA1738	25.6467	0.734946	0.413811	0.0375507	0.114512
PA3903	48.3567	0.734757	0.323504	0.0121036	0.0466351
PA0758	14.1488	0.731136	0.538584	0.0801957	0.202652
PA3648	212.79	0.730984	0.19994	0.000143423	0.00100969	0.730984
PA4609	24.7931	0.730555	0.422561	0.0416459	0.123515
PA2152	6.18566	0.7295	0.718161	0.123337	0.27679
PA2649	30.2976	0.72932	0.385513	0.0298004	0.0953254
PA4602	74.5772	0.729215	0.276465	0.00452124	0.0207233
PA4529	9.80323	0.728682	0.617616	0.103458	0.244511
PA2568	16.7095	0.727621	0.506669	0.0713198	0.185993
PA5246	6.74732	0.72754	0.661654	0.114033	0.261678
PA3308	32.4879	0.727441	0.377283	0.0276416	0.0896109
PA0239	4.53147	0.727234	0.79062	0.133217	0.292029
PA5094	10.2405	0.72645	1.00707	0.136874	0.298809
PA5338	126.441	0.724828	0.221763	0.000605654	0.00364356
PA1831	14.9658	0.724802	0.487108	0.0657729	0.174846
PA1732	10.9689	0.724723	0.610923	0.103571	0.24467
PA3737	73.6936	0.723718	0.264793	0.00344828	0.0164461
PA3353	52.341	0.723574	0.299317	0.00844141	0.0347233
PA3106	17.4544	0.723551	0.488544	0.0667301	0.176989
PA1822	50.3646	0.723224	0.331179	0.0153861	0.0563306
PA2449	12.6412	0.722192	0.540334	0.0844338	0.210647
PA1907	8.35324	0.722113	0.646624	0.113346	0.26091
PA2171	8.26624	0.721178	0.62536	0.108818	0.253316
PA4237	84.3504	0.720494	0.271839	0.00442599	0.0203396
PA2396	69.7677	0.719723	0.289442	0.00704549	0.0299589
PA4729	33.308	0.719246	0.37199	0.0277539	0.0898098
PA0233	4.84816	0.718694	0.769728	0.135258	0.295712
PA2202	2.34554	0.71841	0.998888	0.140548	0.304453
PA3855	17.3665	0.71808	0.496615	0.0716028	0.186456
PA3838	9.49825	0.717667	0.605298	0.105364	0.247918
PA5205	13.5667	0.717371	0.524279	0.0812622	0.204664
PA2806	9.06459	0.717341	0.640923	0.114325	0.262064
PA5138	24.7049	0.716714	0.421556	0.0453088	0.131939
PA2720	11.3678	0.716584	0.538875	0.0863535	0.214024
PA1775	56.4525	0.715682	0.341781	0.0193736	0.0676543
PA5381	8.00285	0.715599	0.615005	0.108858	0.253316
PA2337	7.90108	0.714921	0.662084	0.120154	0.270835
PA4987	2.84073	0.71483	0.912103	0.144092	0.310217
PA4484	88.1757	0.714285	0.265076	0.00393202	0.0184213
PA5267	3.9754	0.71421	0.832469	0.142419	0.307239
PA2230	7.99193	0.712712	0.622336	0.112088	0.259238
PA4866	2.90462	0.711686	0.920384	0.145501	0.312615
PA4956	16.6663	0.711345	0.469751	0.0646313	0.17272
PA1243	29.6108	0.711078	0.378976	0.0319244	0.101021
PA2553	45.7311	0.711061	0.338761	0.0193115	0.0674819
PA3030	7.05141	0.710723	0.702968	0.13	0.287237
PA1074	279.209	0.709961	0.194204	0.000148854	0.00104237	0.709961
PA3686	77.4439	0.709492	0.281014	0.00645749	0.0279099
PA1562	325.067	0.709147	0.17151	2.08423e-05	0.00017199	0.709147
PA3161	121.254	0.708689	0.225444	0.000957804	0.00550555
PA1850	6.48438	0.70804	0.698539	0.130584	0.288355
PA1246	14.7795	0.707562	0.525009	0.0856821	0.212759
PA5206	23.7817	0.70726	0.445413	0.0571261	0.156898
PA4991	10.2878	0.706789	0.565216	0.0990073	0.237169
PA1572	38.5033	0.706131	0.352061	0.0242093	0.0808259
PA4605	11.0303	0.705597	0.55033	0.0948975	0.229925
PA1073	27.939	0.705241	0.437469	0.0548471	0.151624
PA3981	56.158	0.704394	0.306823	0.0120301	0.0463857
PA4833	11.0494	0.704269	0.546368	0.0942294	0.228621
PA2327	6.88624	0.704258	0.662302	0.125498	0.280095
PA3697	32.6765	0.703752	0.355639	0.0258429	0.0847659
PA2158	4.99995	0.702159	0.735683	0.13938	0.30303
PA1638	3.46217	0.701912	0.872219	0.149843	0.319352
PA4966	4.28551	0.70095	0.793476	0.146355	0.314162
PA5447	71.7907	0.700476	0.273814	0.00597413	0.0262465
PA0590	21.8907	0.700367	0.425399	0.0519198	0.146126
PA3216	13.6868	0.700359	0.530522	0.0907468	0.222414
PA4294	3.95131	0.699821	0.831256	0.149444	0.318978
PA2388	52.0034	0.699029	0.313559	0.0143742	0.0535142
PA2160	10.3338	0.698917	0.619512	0.118164	0.268135
PA0051	14.1779	0.698689	0.502336	0.0815892	0.205096
PA5064	9.39898	0.698552	0.57664	0.106386	0.249368
PA2420	2.86302	0.697785	0.889322	0.152095	0.32331
PA3977	57.1054	0.695079	0.294342	0.0103131	0.0410201
PA1340	21.8248	0.693075	0.430172	0.0562866	0.154796
PA3440a	24.0981	0.692468	0.447655	0.06339	0.170522
PA3929	54.7383	0.691832	0.330341	0.0202345	0.0700599
PA3005	39.0985	0.691248	0.365333	0.0320409	0.101329
PA2055	1.02498	0.690724	1.14671	0.141262	NA
PA5214	64.1455	0.689153	0.317715	0.0169833	0.0609944
PA0945	50.5317	0.689006	0.326565	0.0195999	0.0681299
PA5217	60.4535	0.688243	0.292928	0.0107712	0.042396
PA4079	16.958	0.688158	0.48951	0.0814087	0.20474
PA5562	42.8484	0.688104	0.319752	0.017739	0.0632394
PA3314	3.60019	0.687924	0.82263	0.15509	0.328026
PA2945	30.3711	0.687576	0.368915	0.0342891	0.10653
PA3006	52.8217	0.687484	0.313368	0.016029	0.0582014
PA0271	4.61168	0.687359	0.774268	0.151699	0.322657
PA3094	19.6363	0.686503	0.461458	0.0712005	0.18588
PA4335	7.75224	0.686366	0.622759	0.125467	0.280095
PA4331	2.8534	0.686019	0.922472	0.15769	0.331597
PA0319	22.4164	0.684314	0.426884	0.058135	0.159217
PA4403	219.339	0.68348	0.191649	0.000219111	0.00149097	0.68348
PA4567	111.335	0.68296	0.29604	0.0121437	0.0467556
PA4123	11.678	0.682103	0.540783	0.102901	0.243413
PA3120	17.7389	0.681679	0.466091	0.0750601	0.193367
PA3844	15.9163	0.681603	0.471255	0.0771542	0.197131
PA2079	9.24683	0.681568	0.676802	0.14042	0.304453
PA2304	13.9017	0.681443	0.521061	0.0962451	0.232446
PA0693	2.42238	0.681092	0.979762	0.15812	0.331743
PA1145	5.3518	0.680922	0.723121	0.148859	0.31828
PA5502	16.9232	0.679398	0.469782	0.0775191	0.197566
PA4471	15.2329	0.679206	0.503592	0.0908253	0.222503
PA4976	4.89966	0.678918	0.79559	0.158114	0.331743
PA1741	7.85677	0.678871	0.631631	0.131732	0.289854
PA0568	2.4522	0.677951	0.981534	0.159529	0.33391
PA1847	108.403	0.677443	0.242944	0.00316238	0.0153032
PA2611	26.5635	0.677187	0.40381	0.0512023	0.144568
PA3325	7.84136	0.675717	0.636503	0.134663	0.294712
PA0889	13.6597	0.675574	0.516895	0.0975596	0.234444
PA0318	18.7629	0.675477	0.445882	0.0693994	0.182423
PA2217	1.6651	0.675406	1.05176	0.156076	0.329583
PA1588	544.299	0.674065	0.171477	5.23432e-05	0.000403355	0.674065
PA3655	208.12	0.674019	0.195148	0.000338688	0.00217599	0.674019
PA1687	15.9784	0.6732	0.478863	0.0839317	0.209691
PA2433	43.7804	0.672782	0.333318	0.0249981	0.0827546
PA5215	63.2992	0.670721	0.279992	0.00983212	0.0394327
PA4043	6.32997	0.669552	0.709579	0.153088	0.324699
PA2577	11.4833	0.668892	0.530906	0.106059	0.249212
PA0345	2.90662	0.667875	0.985281	0.164204	0.340499
PA2135	1.09848	0.667584	1.16748	0.148072	NA
PA2434	4.07321	0.665621	0.844565	0.167991	0.345913
PA1080	105.54	0.664542	0.241722	0.0036384	0.0172287
PA3244	144.957	0.664141	0.239745	0.00341697	0.0163409
PA1479	19.9732	0.663609	0.433972	0.0692525	0.182247
PA3601	6.60275	0.663448	0.708919	0.156482	0.330178
PA2318	14.0981	0.663314	0.502023	0.097923	0.235104
PA2109	2.24248	0.66313	0.963854	0.167723	0.345497
PA2868	14.0629	0.662416	0.540997	0.113088	0.260753
PA3197	12.6911	0.662122	0.524144	0.107062	0.250474
PA4928	66.1674	0.661868	0.28099	0.0110971	0.0434204
PA2047	4.71911	0.661422	0.784194	0.166959	0.344592
PA1757	20.1958	0.660213	0.428952	0.0684704	0.180609
PA5227	6.42639	0.659818	0.741924	0.163418	0.339268
PA1881	5.93037	0.658544	0.673082	0.152706	0.324279
PA2266	10.2061	0.657213	0.557718	0.121779	0.273872
PA1890	13.0573	0.656641	0.55547	0.121321	0.273076
PA3460	17.488	0.655886	0.473782	0.0899906	0.22097
PA3659	17.9128	0.655872	0.46654	0.0868941	0.215062
PA0736a	58.2852	0.655325	0.311387	0.0210659	0.0725117
PA2742	121.295	0.654762	0.236041	0.00343003	0.0163886
PA3528	16.6073	0.654395	0.459703	0.0846285	0.210835
PA2496	2.84957	0.654364	0.899265	0.174532	0.356033
PA5437	9.4547	0.654321	0.586357	0.132776	0.291424
PA2378	29.0313	0.654166	0.377502	0.0478507	0.137227
PA2872	2.25579	0.652573	0.948355	0.173936	0.35498
PA2268	2.25604	0.652002	1.0037	0.170878	0.350631
PA3250	34.8789	0.651854	0.375424	0.0477208	0.137003
PA5549	35.1545	0.650812	0.355161	0.039195	0.118233
PA2987	9.24255	0.650289	0.637723	0.149547	0.318978
PA5135	5.03527	0.64903	0.713852	0.16581	0.343128
PA2840	35.9687	0.648844	0.357275	0.0407122	0.121357
PA1866a	4.56162	0.648754	0.762169	0.172309	0.352649
PA4280.2	245.123	0.647828	0.210878	0.00134443	0.00736033	0.647828
PA5546	247.065	0.646667	0.185308	0.000309505	0.00201045	0.646667
PA3733	20.986	0.646242	0.429085	0.0745898	0.192624
PA4934	111.256	0.646199	0.27094	0.0105327	0.0416429
PA5203	38.5045	0.646196	0.353877	0.0400546	0.120217
PA2707	90.0309	0.645952	0.244064	0.00507981	0.0228678
PA3647	53.1122	0.64534	0.315435	0.02461	0.0818374
PA4426	35.9283	0.644419	0.362109	0.0442706	0.129728
PA2110	0.960185	0.644274	1.13902	0.161162	NA
PA3831	87.9004	0.644139	0.269387	0.0103975	0.0412626
PA3527	23.3923	0.641672	0.427127	0.0757435	0.194614
PA3425	0.949046	0.641259	1.13284	0.163246	NA
PA2834	18.8071	0.640999	0.543324	0.125842	0.280556
PA0757	6.46391	0.640793	0.687181	0.166212	0.343586
PA2493	13.1855	0.639409	0.550102	0.129247	0.28641
PA0773	17.3238	0.638962	0.487902	0.104733	0.246644
PA4682	13.9717	0.638708	0.513712	0.115682	0.264186
PA1854	7.45792	0.636844	0.624317	0.15426	0.326791
PA1125	6.62492	0.635956	0.642816	0.159576	0.33391
PA1786	2.24582	0.635934	0.964158	0.182005	0.366364
PA1474	50.8598	0.635608	0.333797	0.0344827	0.107005
PA3420	3.93033	0.634229	0.792141	0.183751	0.369036
PA1964	24.6246	0.633941	0.397376	0.0648614	0.173247
PA4726.11	4521.87	0.633471	0.156447	3.38613e-05	0.000267555	0.633471
PA0224	8.19061	0.633089	0.592476	0.147348	0.315942
PA3914	2.73048	0.632481	0.916872	0.186331	0.372662
PA4171	9.10091	0.632427	0.62584	0.157431	0.331256
PA2095	3.44431	0.631144	0.889612	0.187871	0.374611
PA3056	29.9794	0.631023	0.391075	0.063001	0.169821
PA4199	40.5476	0.630011	0.333843	0.0361341	0.111088
PA5152	38.3234	0.629478	0.345125	0.0414254	0.122998
PA2435	15.7748	0.629063	0.505514	0.117787	0.267395
PA3805	31.4664	0.628444	0.367092	0.0522517	0.14667
PA3886	12.0288	0.62824	0.549724	0.135791	0.296567
PA1158	11.8836	0.62786	0.547836	0.135324	0.295712
PA1062	3.687	0.627677	0.811319	0.188943	0.375897
PA4450	68.6292	0.626939	0.27229	0.0134934	0.0508429
PA5189	3.65986	0.626782	0.813726	0.189613	0.376948
PA5411	10.7947	0.626397	0.552996	0.138123	0.300667
PA2138	3.98268	0.625863	0.797625	0.189328	0.376522
PA2850	3.66552	0.623236	0.812269	0.191769	0.379523
PA1325	3.21646	0.622919	0.849442	0.193006	0.380833
PA1884	0.962615	0.622886	1.13336	0.171576	NA
PA5335	19.7297	0.622271	0.456789	0.099586	0.23818
PA3770	145.629	0.621591	0.207692	0.00181453	0.0095299
PA3471	158.112	0.621069	0.217405	0.00280074	0.0138831
PA2063	3.9485	0.620718	0.770381	0.190559	0.378085
PA5452	25.0999	0.620494	0.406016	0.0751963	0.193623
PA0308	8.1334	0.620026	0.665645	0.175108	0.356803
PA4050	2.58388	0.619883	0.880324	0.194777	0.383326
PA1815	17.942	0.619119	0.483086	0.113681	0.261095
PA1051	19.3137	0.618508	0.466415	0.10626	0.249261
PA3237	5.7495	0.618448	0.724716	0.186762	0.373384
PA2289	9.13894	0.617794	0.63686	0.169767	0.348622
PA2578	4.8162	0.617314	0.744919	0.190141	0.377713
PA3721	24.033	0.616603	0.434629	0.0917086	0.224148
PA4222	24.5856	0.616398	0.450432	0.0996991	0.23818
PA1826	6.53196	0.61409	0.657946	0.177339	0.36016
PA4270	1679.12	0.613558	0.148878	2.55521e-05	0.000208112	0.613558
PA1000	72.7227	0.613293	0.262528	0.0126287	0.0482742
PA0123	25.6525	0.61224	0.396022	0.0738972	0.191301
PA3994	5.63008	0.611269	0.731521	0.192477	0.380214
PA2094	1.01141	0.610619	1.14977	0.175065	NA
PA3509	1.01141	0.610619	1.14977	0.175065	NA
PA4262	497.853	0.610347	0.173835	0.000301266	0.00196902	0.610347
PA2956	17.1295	0.610069	0.48828	0.121423	0.273188
PA0974	91.3507	0.609689	0.253776	0.0106484	0.0420063
PA3735	35.5818	0.608888	0.353109	0.0527109	0.147412
PA4701	72.3917	0.608672	0.30345	0.028689	0.0922721
PA3693	12.2622	0.608497	0.604202	0.166858	0.344519
PA3118	23.2102	0.608031	0.420887	0.0891374	0.219078
PA3356	64.6812	0.60727	0.282343	0.0203816	0.070385
PA2559	34.9388	0.607097	0.349296	0.0514221	0.145034
PA0047	2.25683	0.606831	0.986166	0.196681	0.385784
PA2660	5.69171	0.606058	0.68682	0.188823	0.3758
PA2929	4.47287	0.605967	0.735048	0.196523	0.385617
PA2004	22.6061	0.605929	0.424298	0.0920523	0.224677
PA2887	9.18328	0.604883	0.573774	0.159405	0.333818
PA3472	30.1734	0.60461	0.37148	0.0642574	0.171981
PA1860	18.5486	0.604444	0.444233	0.10326	0.244153
PA2419	3.10978	0.604386	0.851229	0.204749	0.395677
PA1258	1.41529	0.603357	1.04277	0.192829	NA
PA1033	29.518	0.602203	0.369282	0.0641304	0.1718
PA5004	21.8254	0.602159	0.424906	0.0944179	0.228973
PA2564	21.516	0.601997	0.438773	0.101824	0.241622
PA5211	3.17824	0.600434	0.869417	0.207182	0.397831
PA2085	0.984893	0.600222	1.14618	0.180605	NA
PA1760	53.0272	0.599775	0.304329	0.0315245	0.0999082
PA1829	45.6973	0.598718	0.32886	0.0439206	0.128889
PA3004	42.3574	0.598025	0.347181	0.0538796	0.149418
PA4062	0.909867	0.597989	1.13096	0.183999	NA
PA3666	61.0836	0.597484	0.327645	0.0437309	0.128537
PA1919	12.5461	0.596931	0.561885	0.160556	0.3353
PA3112	57.7474	0.596877	0.311876	0.0359875	0.11083
PA0272	11.5305	0.596723	0.57722	0.166165	0.343586
PA2374	2.37935	0.596046	0.929151	0.207567	0.398138
PA3920	8.70511	0.595695	0.582042	0.168527	0.346479
PA2650	5.83631	0.595542	0.733101	0.203479	0.39502
PA2522	0.937003	0.59535	1.13035	0.185423	NA
PA2912	0.937003	0.59535	1.13035	0.185423	NA
PA4131	197.261	0.595344	0.187875	0.00104791	0.00598449
PA0415	2.01457	0.595325	0.953297	0.206308	0.397017
PA2879	18.4226	0.595241	0.447175	0.110149	0.255871
PA2447	3.65812	0.593863	0.814868	0.211129	0.403072
PA4240	139.423	0.593464	0.219318	0.00461708	0.0210689
PA4560	127.462	0.593372	0.244773	0.0102905	0.0409608
PA3186	9.4765	0.593279	0.603984	0.1773	0.36016
PA4157	5.93193	0.593275	0.669732	0.194335	0.382795
PA0183	5.34405	0.592598	0.705216	0.201488	0.391872
PA3800	52.9491	0.591471	0.303173	0.0334081	0.104347
PA4094	17.1958	0.590753	0.447814	0.11319	0.260873
PA4815	6.42736	0.590163	0.65146	0.19245	0.380214
PA3726	4.16058	0.589702	0.73989	0.208444	0.399241
PA5141	19.9578	0.589695	0.426624	0.102387	0.242633
PA2130	3.61369	0.589164	0.791228	0.213308	0.405732
PA0904	81.5235	0.588678	0.250687	0.0126931	0.0484597
PA4174	6.1433	0.588673	0.659461	0.195383	0.384092
PA2633	27.1659	0.58802	0.398908	0.0877498	0.216572
PA4229	6.9379	0.587668	0.64416	0.192474	0.380214
PA2326	5.19652	0.587493	0.719847	0.207394	0.397951
PA4190	10.8638	0.587479	0.560003	0.166436	0.343916
PA3203	9.20365	0.587289	0.59794	0.179685	0.363352
PA4093	2.12276	0.587223	0.926086	0.213366	0.405732
PA3575	4.58931	0.586756	0.728328	0.209098	0.400258
PA2994	24.6888	0.586293	0.404736	0.0920311	0.224677
PA4012	16.7792	0.585262	0.474904	0.130615	0.288355
PA3860	14.6019	0.585058	0.476112	0.131353	0.289605
PA3202	8.10508	0.585044	0.631644	0.191154	0.378872
PA4912	14.7453	0.585022	0.522067	0.152836	0.324425
PA2899	16.5057	0.584754	0.494966	0.140729	0.304667
PA4631	31.1154	0.583811	0.379454	0.0786972	0.199742
PA4680	1.46535	0.583697	1.02262	0.206445	NA
PA2431	3.51445	0.583163	0.815263	0.218539	0.412753
PA2523	6.53022	0.582664	0.682076	0.204524	0.395597
PA4760	86.2293	0.582619	0.273581	0.0222865	0.0757282
PA5154	5.76226	0.581628	0.667634	0.202329	0.393076
PA0383	8.17055	0.581492	0.591267	0.181732	0.366231
PA0363	19.6662	0.580819	0.438528	0.114298	0.262064
PA4481	57.8473	0.579756	0.298467	0.0346755	0.107286
PA4018	2.48325	0.579517	0.880395	0.220787	0.415812
PA5023	27.9478	0.5792	0.381418	0.0822663	0.206406
PA1685	13.001	0.57866	0.507914	0.15095	0.321451
PA3884	1.53885	0.578643	1.0458	0.206526	NA
PA3048	37.2429	0.577314	0.341616	0.0595022	0.162374
PA5063	29.6602	0.577298	0.362759	0.0720863	0.187531
PA1023	7.20811	0.576813	0.645806	0.200869	0.391505
PA1047	15.7053	0.575913	0.476755	0.137782	0.300048
PA4313a	2.57696	0.57506	0.856938	0.224462	0.420787
PA2120	3.59371	0.574603	0.826238	0.224827	0.420875
PA4245	57.694	0.573887	0.289889	0.0321537	0.101625
PA5312	148.964	0.573778	0.215593	0.00541478	0.0240485
PA1350	10.2551	0.573629	0.552571	0.173576	0.354655
PA0153	10.264	0.573304	0.547772	0.171917	0.352234
PA3635	154.477	0.573229	0.213181	0.00499586	0.0225282
PA1758	29.3059	0.572977	0.363978	0.0749957	0.193295
PA1823	18.5559	0.572718	0.453806	0.127874	0.284201
PA1216	10.1583	0.57236	0.589195	0.187806	0.374611
PA3046	13.8094	0.572277	0.506936	0.155006	0.328026
PA2478	6.99286	0.571876	0.652449	0.206191	0.396936
PA5185	2.49336	0.571749	0.897508	0.225341	0.421437
PA4441	52.3681	0.571716	0.327428	0.053578	0.148893
PA1573	9.63604	0.571472	0.582168	0.186087	0.372314
PA2952	485.047	0.570816	0.164028	0.000356802	0.0022758	0.570816
PA1349	5.33053	0.570302	0.750395	0.223742	0.419734
PA2584	8.21306	0.569493	0.66141	0.210065	0.401475
PA2993	12.2293	0.569264	0.521231	0.163683	0.339552
PA1390	5.62014	0.569222	0.691971	0.216421	0.409661
PA0244	0.934574	0.56847	1.13826	0.19822	NA
PA3099	0.934574	0.56847	1.13826	0.19822	NA
PA3293	0.934574	0.56847	1.13826	0.19822	NA
PA1373	7.03954	0.568123	0.64052	0.206119	0.396936
PA3108	141.792	0.567994	0.217191	0.00624528	0.0272793
PA3163	29.0783	0.566357	0.392852	0.096391	0.232692
PA2470	2.60284	0.565846	0.881816	0.230193	0.428194
PA3802	38.3582	0.565297	0.360592	0.0768758	0.196704
PA4169	3.44542	0.564975	0.788095	0.2306	0.428656
PA3638	5.19768	0.564813	0.707544	0.222406	0.418101
PA5146	77.4902	0.564522	0.264607	0.0226725	0.0765555
PA3849	52.532	0.564346	0.337986	0.0632345	0.170287
PA1005	42.4896	0.564221	0.330398	0.0586201	0.16038
PA5493	72.1529	0.563636	0.268912	0.0248534	0.0824174
PA4198	27.7093	0.563529	0.377954	0.0887559	0.218546
PA4821	8.32415	0.563238	0.593326	0.196121	0.384971
PA1898	7.03026	0.563053	0.621158	0.204808	0.395677
PA1146	3.08598	0.561916	0.827229	0.234034	0.433607
PA1495	1.91201	0.561716	0.954246	0.227851	0.424882
PA3066	3.85936	0.561683	0.820479	0.23413	0.433607
PA2648	29.6109	0.561461	0.367592	0.0833614	0.208561
PA4397	5.11585	0.561349	0.689864	0.222097	0.417685
PA2884	29.6744	0.559969	0.363137	0.0813398	0.204664
PA3241	10.617	0.559139	0.555711	0.185731	0.371884
PA0148	18.7393	0.558837	0.453463	0.137158	0.299069
PA0933	39.8367	0.558146	0.377689	0.0916874	0.224148
PA4232	99.8003	0.557888	0.250945	0.0183202	0.0647456
PA4411	49.1966	0.557428	0.339165	0.0673098	0.177902
PA1647	17.0606	0.556225	0.487015	0.156984	0.33071
PA3407	17.9673	0.555997	0.442061	0.132654	0.291277
PA0098	1.41504	0.553482	1.01952	0.225589	NA
PA1962	1.41504	0.553482	1.01952	0.225589	NA
PA1785	2.43305	0.553013	0.878285	0.239553	0.439642
PA2716	4.55411	0.552676	0.724092	0.234239	0.433607
PA3806	109.054	0.552215	0.240023	0.0151386	0.0556553
PA1308	9.39751	0.552194	0.591717	0.204258	0.395372
PA1242	6.8359	0.552132	0.666368	0.22472	0.420823
PA4698	9.01235	0.551934	0.627169	0.215268	0.408552
PA4483	62.7716	0.551722	0.294713	0.0422691	0.125082
PA1498	4.69726	0.55165	0.746842	0.237676	0.438265
PA1254	0.836366	0.551152	1.11225	0.212502	NA
PA5073	16.589	0.550938	0.457945	0.145315	0.312596
PA3642	4.80181	0.550833	0.742122	0.237833	0.438401
PA2417	6.0579	0.550487	0.654201	0.223313	0.419077
PA1663	5.32538	0.550209	0.712709	0.234615	0.43398
PA5317	38.651	0.549818	0.328472	0.0641444	0.1718
PA4926	5.72764	0.549674	0.720538	0.236145	0.435897
PA5289	5.70759	0.548312	0.660244	0.226449	0.422727
PA1969	4.71709	0.548161	0.699825	0.234249	0.433607
PA0421	46.8105	0.547982	0.320824	0.0600537	0.163457
PA3789	24.1051	0.547198	0.393954	0.108944	0.253406
PA5150	22.611	0.546732	0.406192	0.117142	0.266386
PA2948	2.37492	0.546635	0.900766	0.242923	0.443308
PA1735	10.5846	0.543839	0.55093	0.195909	0.38484
PA2344	0.850839	0.543204	1.11179	0.217305	NA
PA1057	3.51534	0.543095	0.773484	0.246609	0.447797
PA1949	10.1874	0.543088	0.574851	0.205725	0.396616
PA3122	21.7898	0.542962	0.419569	0.128207	0.284702
PA1461	14.4603	0.54237	0.482912	0.165357	0.342546
PA3643	11.9256	0.542165	0.521917	0.184734	0.370307
PA1180	80.8967	0.541195	0.275041	0.0346529	0.107286
PA1911	0.897824	0.540954	1.13058	0.215152	NA
PA1227	2.47633	0.540331	0.854497	0.249955	0.452088
PA2626	40.4532	0.537381	0.374659	0.102388	0.242633
PA2950	104.793	0.537274	0.240501	0.0183328	0.0647456
PA2259	23.8466	0.536495	0.393014	0.115431	0.263856
PA1636	8.81312	0.536492	0.599264	0.219564	0.414097
PA4141	537.173	0.536273	0.202066	0.00581505	0.0256738	0.536273
PA2430	1.93005	0.536081	0.940988	0.247141	0.448224
PA2441	6.44041	0.536021	0.630982	0.229356	0.427141
PA2867	62.7093	0.535756	0.277774	0.0381371	0.115701
PA2860	49.8609	0.535591	0.316626	0.0632442	0.170287
PA5376	14.0585	0.534195	0.496839	0.179037	0.362317
PA4235	47.5723	0.533461	0.31773	0.0650664	0.173486
PA3428	0.884256	0.533274	1.13129	0.219591	NA
PA1399	1.96052	0.533143	0.976862	0.245081	0.445862
PA0740	7.22553	0.533088	0.634341	0.232721	0.431683
PA2505	9.49119	0.532401	0.604125	0.224555	0.420813
PA2641	60.0358	0.532361	0.298753	0.0527448	0.147429
PA3081	13.8494	0.532055	0.49705	0.180879	0.364928
PA4501	31.431	0.530954	0.352057	0.0906214	0.222209
PA4548	55.4339	0.530804	0.315972	0.0651978	0.17362
PA1049	32.2265	0.530276	0.398157	0.123212	0.276625
PA4786	19.6917	0.529998	0.431851	0.145403	0.312605
PA0549	4.42438	0.528708	0.784117	0.258801	0.462671
PA2746	15.0442	0.527906	0.496901	0.184201	0.36966
PA0067	106.446	0.527782	0.238849	0.019739	0.0685683
PA1950	23.9365	0.527746	0.44926	0.157828	0.331696
PA1117	4.35309	0.527711	0.763983	0.258477	0.462671
PA4643	15.7482	0.527583	0.492953	0.182433	0.366945
PA2925	3.30737	0.527564	0.826671	0.26051	0.463889
PA5227.1	5944.51	0.52694	0.463482	0.166825	0.344519	0.52694
PA4164	3.94126	0.526829	0.763447	0.259172	0.462671
PA4137	7.66147	0.526524	0.634495	0.238356	0.438893
PA2895	39.8827	0.526363	0.325721	0.0744481	0.192351
PA3372	4.80023	0.526004	0.720726	0.255617	0.459503
PA3335	16.0356	0.525456	0.477311	0.17581	0.357564
PA2520	10.4615	0.524293	0.554397	0.213602	0.406036
PA3248	7.34337	0.524292	0.670806	0.248773	0.450719
PA1300	3.78785	0.52356	0.759033	0.261585	0.465332
PA5467	5.48032	0.522957	0.69842	0.254973	0.458813
PA3170	30.785	0.522636	0.358938	0.100833	0.240022
PA4239	165.824	0.522621	0.205931	0.00826559	0.0341593
PA2134	6.3868	0.52186	0.652783	0.246933	0.447999
PA3796	40.8737	0.521141	0.340978	0.0886112	0.218291
PA4144	3.46681	0.520648	0.787767	0.265626	0.470782
PA3426	12.16	0.520547	0.518129	0.200867	0.391505
PA5419	5.08422	0.520299	0.681305	0.254283	0.457957
PA0380	2.93296	0.519216	0.807181	0.267291	0.472378
PA0187	5.39373	0.51908	0.702582	0.258977	0.462671
PA3639	88.6031	0.518418	0.243133	0.0242142	0.0808259
PA4027a	3.58756	0.517639	0.755125	0.266303	0.471252
PA3489	5.18031	0.516747	0.696353	0.260016	0.463632
PA1812	63.2108	0.516701	0.288935	0.0531977	0.148382
PA4675	60.006	0.516635	0.333925	0.08613	0.21357
PA1973	3.33801	0.515528	0.78058	0.269654	0.475057
PA3077	5.2959	0.515137	0.694826	0.261174	0.464757
PA4056	6.63711	0.51427	0.624672	0.246404	0.447797
PA4676	22.2796	0.514268	0.431089	0.157233	0.33097
PA1801	86.4239	0.513339	0.261249	0.0362157	0.111249
PA3395	2.89737	0.512751	0.816922	0.272745	0.477962
PA3024	8.59991	0.511564	0.566316	0.229465	0.427141
PA5379	7.46256	0.511549	0.617199	0.246695	0.447797
PA1288	191.661	0.511257	0.202482	0.00869161	0.0355042
PA2143	1.22911	0.510539	1.01652	0.255592	NA
PA4145	8.12949	0.510206	0.615717	0.247465	0.448657
PA5298	20.0522	0.510177	0.422734	0.155044	0.328026
PA4810	10.8177	0.509951	0.578398	0.235429	0.435031
PA4256	246.774	0.509451	0.196476	0.00717632	0.0303932	0.509451
PA0969	62.029	0.509208	0.29674	0.0624809	0.168676
PA5319	12.0011	0.508923	0.509372	0.206722	0.39754
PA1065	7.33068	0.508265	0.606579	0.246444	0.447797
PA0437	15.8849	0.507924	0.482251	0.193354	0.381378
PA0741	2.79661	0.507568	0.850986	0.276318	0.481192
PA4746.1	4.85513	0.507249	0.699323	0.268882	0.474285
PA3827	12.094	0.505212	0.528209	0.219064	0.413448
PA4715	67.9864	0.505062	0.28175	0.0535541	0.148893
PA5245	43.8042	0.504728	0.338594	0.097303	0.234248
PA5492	53.1423	0.504618	0.292463	0.0616718	0.167003
PA1483a	2.27581	0.504458	0.896783	0.275866	0.481192
PA2314	0.774909	0.50437	1.09995	0.244452	NA
PA0218	15.7834	0.50328	0.469949	0.190439	0.378085
PA3052	11.9544	0.503234	0.529459	0.221427	0.416868
PA2837	1.79842	0.502968	0.95366	0.270724	0.47615
PA1951	15.0672	0.502941	0.4704	0.190998	0.378706
PA5188	8.88809	0.502901	0.611467	0.252829	0.456023
PA4448	25.7344	0.502073	0.409578	0.152628	0.324243
PA4329	83.9466	0.501667	0.255458	0.0368645	0.112827
PA1129	4.30416	0.500693	0.707809	0.276049	0.481192
PA3881	7.9296	0.500383	0.636065	0.262045	0.465838
PA5321	12.9243	0.500246	0.50433	0.211944	0.404107
PA1021	1.88307	0.500091	0.936627	0.275189	0.480516
PA4114	33.9848	0.499988	0.392019	0.14168	0.30602
PA0235	4.16798	0.498951	0.805987	0.284568	0.490079
PA5263	68.935	0.498587	0.295505	0.067217	0.177888
PA0266	133.039	0.497931	0.229332	0.0225688	0.0764422
PA2816	15.5327	0.497738	0.461757	0.19048	0.378085
PA4526	104.978	0.497526	0.236783	0.026813	0.0871917
PA5558	459.641	0.496958	0.168557	0.00246336	0.0124675	0.496958
PA2373	21.8901	0.496593	0.41363	0.160025	0.334586
PA1008	29.2552	0.496172	0.386682	0.140766	0.304667
PA2280	5.82863	0.495864	0.67896	0.275745	0.481192
PA5324	18.3551	0.495621	0.46064	0.19169	0.37951
PA1525	18.0786	0.495564	0.453379	0.187278	0.374177
PA5420	10.5306	0.495087	0.568208	0.245262	0.446039
PA1403	4.90609	0.494685	0.699735	0.280352	0.486424
PA0387	10.2363	0.492657	0.549322	0.239945	0.439844
PA4544	29.382	0.492111	0.367756	0.129421	0.286437
PA4896	5.48923	0.491632	0.682124	0.280256	0.486424
PA3397	70.9033	0.491333	0.30257	0.077023	0.19689
PA3015	22.1106	0.490472	0.4239	0.172433	0.352728
PA0711	2.10458	0.490315	0.910375	0.286258	0.492444
PA2072	25.583	0.490309	0.40806	0.161394	0.336387
PA4456	48.1006	0.490227	0.34716	0.11435	0.262064
PA1538	15.79	0.489762	0.45685	0.194648	0.383215
PA3347	21.01	0.48956	0.427236	0.175524	0.357257
PA5225	11.2175	0.489509	0.614957	0.266372	0.471252
PA3883	1.32042	0.487902	1.0365	0.268959	NA
PA2843	27.5625	0.487679	0.391653	0.151494	0.322352
PA1310	8.18451	0.486906	0.583925	0.258801	0.462671
PA2576	3.99477	0.48636	0.728824	0.291826	0.497399
PA1290	9.14043	0.485402	0.564052	0.252835	0.456023
PA4899	7.80373	0.485322	0.66134	0.282124	0.487938
PA0704	7.83097	0.484892	0.606701	0.268287	0.473594
PA1232	4.85029	0.48466	0.705876	0.290601	0.496592
PA2278	4.63052	0.484538	0.759618	0.296068	0.502528
PA1208	14.2179	0.484299	0.527312	0.238093	0.438574
PA4658	13.2695	0.483182	0.538372	0.24422	0.444754
PA4340	6.52958	0.482732	0.619361	0.274144	0.479142
PA4015	32.1821	0.482559	0.372114	0.140552	0.304453
PA0316	126.894	0.482295	0.221735	0.0227748	0.076747
PA5219	29.7956	0.481914	0.403564	0.165385	0.342546
PA4482	37.0283	0.481307	0.338236	0.113615	0.261059
PA1012	20.3182	0.481262	0.420764	0.178431	0.361643
PA3095	2.22659	0.479392	0.939359	0.291913	0.497399
PA2617	13.3764	0.479109	0.48313	0.220212	0.415171
PA2983	7.35212	0.478866	0.656458	0.28727	0.493608
PA3809	24.945	0.478316	0.389782	0.158077	0.331743
PA2022	3.27193	0.478113	0.784336	0.303066	0.510873
PA3399	12.4702	0.478066	0.507094	0.234177	0.433607
PA4316	27.8836	0.477283	0.398291	0.165517	0.342685
PA2888	12.8304	0.476862	0.511322	0.237503	0.438098
PA4800	2.70288	0.476341	0.822183	0.304663	0.512776
PA2133	0.826131	0.475482	1.11701	0.260945	NA
PA2585	25.2054	0.475244	0.430282	0.190613	0.378085
PA1833a	21.9453	0.475161	0.432574	0.19227	0.380214
PA2240	6.97354	0.474833	0.611377	0.279512	0.485638
PA1805	145.563	0.474765	0.221986	0.0251414	0.0830828
PA3187	8.76521	0.474724	0.575452	0.267594	0.472687
PA1577	13.099	0.474406	0.51537	0.241937	0.442333
PA0394	35.5032	0.474398	0.354751	0.133008	0.291812
PA1597	7.14574	0.474075	0.669094	0.294571	0.500628
PA2595	2.19207	0.47396	0.882506	0.303216	0.510894
PA4569	48.3662	0.47388	0.332741	0.114556	0.26231
PA3346	37.5138	0.473261	0.331041	0.113551	0.261025
PA2603	11.2155	0.471509	0.542327	0.257409	0.461783
PA2903	2.17082	0.470864	0.861269	0.307752	0.515908
PA4246	268.146	0.470467	0.179589	0.00694203	0.029638	0.470467
PA3695	15.2703	0.470324	0.469424	0.220692	0.415781
PA2787	17.373	0.469917	0.475066	0.22446	0.420787
PA2049	6.03721	0.469817	0.734067	0.308062	0.516101
PA3302	20.4818	0.46909	0.436326	0.200591	0.391505
PA4464	45.0607	0.46876	0.312496	0.100533	0.239563
PA0475	3.66046	0.468352	0.787351	0.312304	0.520082
PA2271	2.41577	0.468107	0.870991	0.309505	0.517536
PA5131	81.5985	0.467234	0.279537	0.0722847	0.18777
PA0182	3.59537	0.46709	0.760987	0.312629	0.520416
PA4728	4.33677	0.466925	0.724104	0.309886	0.517683
PA2117	11.7007	0.465922	0.519624	0.252487	0.455733
PA5050	20.9964	0.465639	0.450019	0.213091	0.405732
PA4744	316.552	0.46541	0.196312	0.0139958	0.0525113	0.46541
PA4745	270.866	0.465319	0.195252	0.0135386	0.0509768	0.465319
PA0365	8.225	0.464517	0.577203	0.27847	0.484304
PA1304	27.1168	0.464168	0.43968	0.207645	0.398144
PA4371	24.6226	0.463553	0.384726	0.167281	0.344976
PA3050	25.2557	0.463497	0.390955	0.172328	0.352649
PA4617	15.2021	0.46306	0.476052	0.231853	0.430527
PA5440	20.8921	0.462962	0.440118	0.209126	0.400258
PA0052	8.3428	0.462564	0.575369	0.279784	0.485951
PA1944	42.5483	0.462419	0.323411	0.115188	0.263415
PA1966	1.83094	0.462318	0.945212	0.305818	0.514132
PA5390	3.34467	0.462241	0.799147	0.318218	0.526452
PA2681	2.47171	0.461078	0.842523	0.31802	0.526452
PA2542	23.1619	0.459795	0.402105	0.184568	0.370117
PA1354	12.5202	0.459726	0.516375	0.257187	0.461698
PA1665	4.18034	0.458938	0.707144	0.315789	0.524071
PA4162	6.24799	0.458207	0.654235	0.307317	0.515833
PA3975	11.2024	0.457681	0.517359	0.25978	0.463368
PA2645	15.8107	0.456656	0.456104	0.226001	0.422178
PA2761	19.5104	0.456628	0.428296	0.207158	0.397831
PA5175	24.881	0.456608	0.401993	0.187547	0.374387
PA2642	136.4	0.456603	0.219015	0.0292691	0.0937958
PA3685	4.18227	0.456554	0.706705	0.318127	0.526452
PA4472	23.9461	0.456466	0.42952	0.20819	0.398899
PA1535	30.1791	0.455898	0.394029	0.181951	0.366364
PA1002	24.3546	0.455734	0.393448	0.181644	0.366231
PA5557	439.782	0.453808	0.193108	0.0149794	0.055116	0.453808
PA0426	228.826	0.45265	0.185348	0.01169	0.0454513	0.45265
PA2043	5.68189	0.452487	0.64403	0.310871	0.518673
PA0559	14.5255	0.451684	0.47689	0.243976	0.444545
PA4817	0.760437	0.451275	1.11158	0.280551	NA
PA4909	4.10212	0.450311	0.731942	0.327197	0.536944
PA2740	48.5948	0.450234	0.330882	0.132135	0.290621
PA3136	6.63584	0.450065	0.676676	0.320125	0.528028
PA3784	36.922	0.449739	0.338707	0.13984	0.303543
PA0756	5.06737	0.44947	0.671859	0.319864	0.528028
PA0777	6.74237	0.448165	0.621914	0.309721	0.517584
PA2415	4.2249	0.447862	0.70317	0.326517	0.536326
PA3513	3.42815	0.447647	0.774505	0.332274	0.542107
PA4836	0.76134	0.447288	1.11177	0.283645	NA
PA0583	6.62309	0.446126	0.661015	0.32123	0.528757
PA1837	6.39849	0.445995	0.627543	0.31353	0.521541
PA5159	12.1519	0.445612	0.513709	0.270616	0.476119
PA0853	6.81082	0.444755	0.649231	0.320144	0.528028
PA4387	6.01275	0.444303	0.632314	0.316559	0.52502
PA2336	2.79929	0.444096	0.827084	0.335203	0.543844
PA2724	2.30398	0.444034	0.873336	0.331874	0.541764
PA4720	8.11663	0.443332	0.594981	0.306724	0.515
PA3035	4.4386	0.443234	0.714545	0.332699	0.542107
PA1483	10.5246	0.441833	0.528992	0.282127	0.487938
PA0217	10.4051	0.441637	0.531708	0.283607	0.488901
PA2125	1.1309	0.44143	1.00707	0.313174	NA
PA2028	3.98163	0.441152	0.741022	0.33729	0.545892
PA5436	93.1431	0.441128	0.25368	0.0649222	0.173322
PA3138	72.7855	0.440989	0.278583	0.0889488	0.218716
PA3668	1.26241	0.440644	1.03015	0.308923	NA
PA5097	10.1537	0.440628	0.565402	0.299045	0.506282
PA3832	3.55559	0.439705	0.751407	0.339437	0.548027
PA3312	3.1695	0.439424	0.826718	0.339864	0.548382
PA1502	13.7974	0.439207	0.498323	0.26943	0.474822
PA1990	3.14658	0.438922	0.78676	0.34127	0.550147
PA5517	6.87441	0.438535	0.63352	0.323012	0.53106
PA3251	5.72755	0.438415	0.657274	0.328605	0.538485
PA1284	15.011	0.438311	0.509452	0.276305	0.481192
PA1771	4.95708	0.438057	0.686085	0.334263	0.543152
PA2074	0.746868	0.436785	1.11452	0.291356	NA
PA4406	214.912	0.43635	0.202211	0.0250108	0.0827546	0.43635
PA2964	11.92	0.435977	0.517978	0.28317	0.488566
PA2962	5.60098	0.435546	0.667885	0.333777	0.542699
PA2060	1.16856	0.435224	1.02209	0.315502	NA
PA3548	11.6979	0.435087	0.533914	0.291754	0.497399
PA3537	16.9665	0.434945	0.445888	0.241971	0.442333
PA4635	12.3418	0.434794	0.495592	0.272747	0.477962
PA3859	21.3777	0.434721	0.464316	0.254325	0.457957
PA2625	5.87552	0.434365	0.667993	0.335063	0.543784
PA0370	5.76839	0.433871	0.678042	0.337396	0.545898
PA4148	1.63542	0.433512	0.948723	0.331582	0.541454
PA3123	34.0365	0.432281	0.344639	0.161619	0.33659
PA2422	4.40135	0.432241	0.716317	0.344427	0.554055
PA4968	11.7078	0.432106	0.527223	0.291919	0.497399
PA0593	15.7512	0.431982	0.482027	0.268124	0.473465
PA3574a	3.15349	0.431935	0.76524	0.348098	0.557562
PA5491	54.4083	0.43189	0.309344	0.127183	0.282855
PA1274	0.68784	0.430909	1.08942	0.302994	NA
PA5346	87.545	0.43064	0.261686	0.0795476	0.201206
PA0988	18.3155	0.430533	0.436542	0.24026	0.440269
PA3769	70.1288	0.430514	0.263369	0.0813287	0.204664
PA3834	142.041	0.429253	0.223599	0.0443588	0.129815
PA4867	1.96476	0.429171	0.912424	0.341546	0.550425
PA1612	2.7121	0.428617	0.818985	0.351175	0.559808
PA2628	16.583	0.428249	0.459054	0.258069	0.462671
PA2486	4.67842	0.427705	0.70849	0.348397	0.557562
PA0439	5.89764	0.427565	0.633701	0.334972	0.543784
PA4057	8.84471	0.42725	0.582943	0.320192	0.528028
PA0592	10.094	0.427243	0.543278	0.304641	0.512776
PA3481	39.5781	0.427061	0.334457	0.156834	0.33071
PA1558	3.34915	0.426144	0.805836	0.3542	0.562692
PA4703	24.3042	0.426117	0.399199	0.216515	0.409661
PA0962	329.263	0.425737	0.183559	0.0167213	0.0602603	0.425737
PA1779	17.1992	0.424859	0.43686	0.246737	0.447797
PA0747	43.038	0.424575	0.337252	0.162032	0.337053
PA1213	2.96176	0.423886	0.832966	0.355307	0.563679
PA2480	5.56485	0.423235	0.660976	0.345815	0.555676
PA1914	9.77457	0.423115	0.539553	0.307644	0.515908
PA1045	36.1184	0.423045	0.351554	0.177455	0.36016
PA0216	2.85422	0.422654	0.798362	0.358023	0.56663
PA3042	6.39729	0.422453	0.628964	0.339435	0.548027
PA3127	6.3825	0.421185	0.624297	0.339635	0.54818
PA5465	4.94394	0.420766	0.683364	0.352501	0.56057
PA0921	28.7123	0.420586	0.377553	0.204013	0.395331
PA2702	7.3781	0.420242	0.599942	0.333669	0.542699
PA5340	20.3029	0.420169	0.421571	0.240725	0.440968
PA2859	5.70058	0.420007	0.691965	0.354624	0.562948
PA2938	44.8323	0.419999	0.330872	0.160222	0.334866
PA2688	9.23162	0.418856	0.555472	0.319265	0.527854
PA4842	108.742	0.417	0.23408	0.0609333	0.165341
PA4822	13.9822	0.416999	0.477541	0.282339	0.488146
PA3065	2.30064	0.416153	0.897681	0.356648	0.565175
PA4952	32.422	0.416024	0.367489	0.199836	0.390485
PA1693	15.8278	0.415896	0.460653	0.273065	0.478203
PA0956	143.195	0.414639	0.208762	0.0386612	0.116822
PA2811	9.32397	0.413832	0.549569	0.322591	0.530537
PA3797	31.1947	0.412905	0.381016	0.215502	0.408767
PA0342	32.3575	0.412223	0.351132	0.188422	0.375285
PA5216	7.99769	0.41178	0.57536	0.335044	0.543784
PA0315	100.03	0.411435	0.23974	0.0703381	0.184433
PA1551	142.008	0.411208	0.218951	0.0496357	0.141383
PA1953	2.22985	0.41059	0.876629	0.365107	0.574066
PA5166	14.7685	0.410504	0.49959	0.302482	0.510144
PA2538	1.1752	0.410497	1.00986	0.34126	NA
PA1864	4.03067	0.410054	0.735473	0.370163	0.579348
PA4903	1.05497	0.409896	1.00147	0.343754	NA
PA1444	19.751	0.409865	0.429956	0.258766	0.462671
PA2554	18.0621	0.408872	0.433869	0.262795	0.467014
PA4679	2.9554	0.408775	0.793885	0.372949	0.582761
PA3646	64.1189	0.408682	0.278033	0.114421	0.262113
PA3801	44.4888	0.407744	0.307264	0.147674	0.316258
PA4013	4.81271	0.407629	0.693402	0.368616	0.577748
PA3930	145.721	0.407209	0.226561	0.0594904	0.162374
PA2902	18.4596	0.406357	0.454979	0.280462	0.486424
PA3709	19.369	0.405524	0.418419	0.255087	0.458863
PA1226	6.17513	0.405391	0.627185	0.358358	0.56682
PA4831	3.21802	0.405205	0.771655	0.376947	0.58624
PA3992	40.516	0.405099	0.326302	0.170828	0.350631
PA2142	2.99997	0.405034	0.779058	0.37718	0.586427
PA3263	24.4223	0.404574	0.402437	0.243378	0.443831
PA0477	9.93086	0.404392	0.555682	0.336139	0.545133
PA0953	23.51	0.404218	0.46642	0.290432	0.496592
PA0778	4.59601	0.404062	0.673765	0.369694	0.57887
PA5084	0.814992	0.403782	1.12785	0.315536	NA
PA0154	5.66614	0.40208	0.660624	0.369614	0.57887
PA1795	91.567	0.401916	0.261641	0.101782	0.241622
PA0932	49.6803	0.401874	0.299922	0.145437	0.312605
PA1128	8.10956	0.401307	0.575291	0.347271	0.556937
PA2614	23.5044	0.401266	0.402883	0.247628	0.448799
PA2167	7.42471	0.400542	0.584298	0.351325	0.559878
PA1383	49.5557	0.399812	0.313679	0.162829	0.338444
PA1928	7.17922	0.399352	0.616182	0.362499	0.571582
PA4510	5.15945	0.398605	0.665605	0.374562	0.583876
PA0783	44.5736	0.397857	0.325138	0.17738	0.36016
PA5065	13.7139	0.397462	0.531082	0.333779	0.542699
PA2269	4.62417	0.397216	0.673644	0.377567	0.586686
PA5271	8.44464	0.397168	0.55927	0.346169	0.555676
PA2675	0.712547	0.397158	1.10677	0.328075	NA
PA4060	4.3331	0.396802	0.74509	0.38558	0.595641
PA0378	8.66804	0.396781	0.60988	0.363772	0.572646
PA1457	84.6181	0.396095	0.262782	0.108188	0.252422
PA0248	6.17008	0.395767	0.64921	0.37468	0.583876
PA1353	5.80046	0.395755	0.634543	0.371422	0.580889
PA3094.2	4.76482	0.39548	0.684856	0.381329	0.590798
PA1342	437.802	0.395432	0.172547	0.0185013	0.0652538	0.395432
PA4854	35.4917	0.394498	0.344914	0.201891	0.392512
PA5521	42.8809	0.394323	0.330755	0.187301	0.374177
PA5488	52.5328	0.394019	0.307401	0.161992	0.337053
PA5258	38.7367	0.393676	0.343272	0.201149	0.391646
PA1744	4.40379	0.393641	0.696967	0.385099	0.595288
PA0944	26.0882	0.393458	0.403329	0.25733	0.461783
PA3719	8.07901	0.390819	0.596254	0.366829	0.575776
PA3470	3.36386	0.390693	0.765884	0.393175	0.60315
PA1406	3.00741	0.390361	0.827904	0.391686	0.601836
PA4572	27.3393	0.390178	0.381607	0.242427	0.442708
PA2185	4.26404	0.390162	0.734446	0.392602	0.60262
PA2766	5.53644	0.389983	0.661436	0.383908	0.593924
PA3447	1.53236	0.389917	0.958372	0.373329	NA
PA2076	6.65394	0.388956	0.638504	0.380411	0.58972
PA1276	0.674272	0.388662	1.10257	0.337359	NA
PA2201	4.98966	0.388418	0.661749	0.385821	0.595665
PA1918	2.33778	0.388138	0.835825	0.393558	0.603388
PA4381	25.9469	0.387302	0.377105	0.241795	0.442333
PA0157	9.20135	0.386082	0.609947	0.376616	0.586068
PA2586	120.979	0.38601	0.220897	0.0675892	0.178551
PA3027	21.6049	0.385587	0.399881	0.264081	0.468514
PA3323	5.64424	0.38534	0.658355	0.388857	0.598732
PA5356	18.3272	0.385196	0.427006	0.286313	0.492444
PA5349	48.8512	0.384848	0.303415	0.167399	0.344976
PA2124	1.63364	0.384552	0.905161	0.388938	0.598732
PA4037	4.61526	0.384258	0.706252	0.397151	0.607391
PA4884	2.15699	0.383896	0.840832	0.397888	0.608089
PA2467	6.01314	0.383892	0.664256	0.391671	0.601836
PA2183	0.61191	0.3838	1.08316	0.347982	NA
PA5017	81.3661	0.383607	0.294399	0.158164	0.331743
PA2885	13.5277	0.383457	0.474026	0.320592	0.528397
PA1268	4.732	0.382581	0.690777	0.397317	0.607391
PA2536	9.5377	0.382311	0.552242	0.3615	0.570596
PA3563	12.7905	0.38184	0.506714	0.341082	0.550012
PA2755a	26.4178	0.381708	0.388693	0.259203	0.462671
PA5426	15.8243	0.3816	0.454101	0.310171	0.517831
PA2605	2.74435	0.381533	0.805871	0.402993	0.613484
PA4790	4.2623	0.381343	0.706985	0.400679	0.610825
PA2715	1.61841	0.380976	0.944284	0.38575	0.595665
PA4900	1.01913	0.380966	0.99785	0.373924	NA
PA4841	11.7373	0.38087	0.524476	0.351112	0.559808
PA4010	50.8687	0.380695	0.304246	0.173017	0.353648
PA3600	0.6598	0.380487	1.10576	0.344247	NA
PA4383	8.31244	0.379687	0.600265	0.381621	0.591078
PA5336	9.02395	0.379548	0.54235	0.360823	0.570208
PA3857	21.6359	0.379057	0.418558	0.287542	0.493916
PA4739	41.7288	0.37855	0.312693	0.1853	0.371301
PA4596	29.3324	0.377487	0.427426	0.296386	0.502906
PA2465	2.35315	0.377043	0.837879	0.405944	0.616308
PA4575	14.3901	0.376933	0.490693	0.338637	0.547236
PA3165	26.496	0.376415	0.400979	0.276556	0.48131
PA2346	3.17359	0.376168	0.75859	0.409916	0.620349
PA3439	10.7359	0.37614	0.538153	0.363297	0.572275
PA0424	44.2895	0.37466	0.335862	0.215902	0.409232
PA3736	58.7581	0.374195	0.283918	0.155774	0.329209
PA3305	19.7259	0.373562	0.43451	0.306715	0.515
PA1499	0.663133	0.373483	1.10045	0.352875	NA
PA1590	42.5742	0.372486	0.319184	0.199963	0.390485
PA2169	2.39966	0.372272	0.828442	0.412254	0.621876
PA0798	4.49666	0.371604	0.702283	0.411871	0.621564
PA1875	13.9271	0.371464	0.497601	0.349471	0.558773
PA1784	44.0663	0.371392	0.342715	0.227321	0.424194
PA3265	3.49873	0.37129	0.771068	0.415798	0.624818
PA3281	2.91299	0.371241	0.792609	0.41549	0.624818
PA4897	22.3105	0.371227	0.407767	0.288921	0.495801
PA2510	2.42041	0.370691	0.854309	0.411581	0.62134
PA4555	14.1602	0.370308	0.518729	0.361793	0.57089
PA2096	4.63776	0.370238	0.686224	0.411606	0.62134
PA3128	5.42644	0.36959	0.692092	0.413151	0.62277
PA2928	2.57354	0.369143	0.803966	0.417501	0.625618
PA5283	26.9172	0.368925	0.375175	0.263087	0.467219
PA3795	67.4119	0.368631	0.271677	0.146462	0.314169
PA5079	13.4357	0.367034	0.481091	0.345918	0.555676
PA3653	74.3634	0.367005	0.266351	0.141361	0.305704
PA4882	1.52891	0.36628	0.935997	0.40368	NA
PA1460	25.847	0.365893	0.374529	0.266426	0.471252
PA2213	2.98935	0.365581	0.783198	0.422463	0.630006
PA1865	26.9889	0.36553	0.3714	0.263911	0.468369
PA2443	17.5599	0.365388	0.450394	0.328645	0.538485
PA0230	1.58809	0.365228	1.23245	0.308627	0.516566
PA2442	5.46241	0.364556	0.659397	0.414436	0.623835
PA4785	28.428	0.363627	0.369629	0.2647	0.469333
PA4082	14.7059	0.363041	0.472673	0.346138	0.555676
PA4844	5.2901	0.362476	0.705198	0.423335	0.63095
PA4627	4.87698	0.362401	0.65859	0.416985	0.625536
PA1237	0.997875	0.362359	0.992615	0.395351	NA
PA3057	0.997875	0.362359	0.992615	0.395351	NA
PA0196	29.7506	0.362241	0.37456	0.271266	0.47647
PA1085	22.779	0.362092	0.39814	0.292834	0.498636
PA4185	11.7481	0.361829	0.500478	0.363594	0.572536
PA3588	3.31678	0.361736	0.761952	0.427233	0.634616
PA1610	62.7528	0.361538	0.301735	0.19265	0.380414
PA0850	2.4596	0.36135	0.812261	0.426288	0.63339
PA1482	7.39851	0.361132	0.617204	0.409579	0.620049
PA5423	16.8327	0.361119	0.471962	0.348255	0.557562
PA4547	14.9539	0.360236	0.469414	0.347861	0.557378
PA2847	2.26173	0.359898	0.840806	0.425669	0.633291
PA4047	10.8583	0.359158	0.551626	0.390766	0.600846
PA1565	6.96268	0.358401	0.597852	0.407731	0.618489
PA2622	192.236	0.358213	0.21465	0.081708	0.205298
PA4234	74.5606	0.357787	0.264584	0.149289	0.31894
PA3733a	23.6325	0.357608	0.389025	0.290836	0.49678
PA1162	26.4447	0.357529	0.372967	0.276036	0.481192
PA3208	5.87425	0.357429	0.650368	0.421722	0.629787
PA2017	8.33338	0.357295	0.565137	0.398362	0.608286
PA4588	24.5245	0.356774	0.387444	0.29054	0.496592
PA3398	14.532	0.356768	0.494032	0.366848	0.575776
PA1261	4.54612	0.356606	0.692577	0.42927	0.636214
PA2518	1.43748	0.356442	0.932401	0.415657	NA
PA3717	10.8033	0.356351	0.529635	0.385127	0.595288
PA2015	91.3587	0.356076	0.244226	0.123559	0.276935
PA2828	39.4395	0.355925	0.321064	0.222953	0.418699
PA5027	33.4756	0.355761	0.417656	0.317499	0.526415
PA4947	79.5346	0.355703	0.255852	0.139845	0.303543
PA3419	12.0048	0.355521	0.527878	0.385431	0.595584
PA4784	6.46213	0.355451	0.60381	0.413259	0.62277
PA0679	1.95224	0.35519	0.907188	0.421898	0.629872
PA4719	20.781	0.354831	0.420891	0.321306	0.528757
PA1925	2.36236	0.354668	0.867937	0.428678	0.635692
PA2191	5.62646	0.354306	0.649146	0.42546	0.633291
PA0274	4.24355	0.354219	0.76044	0.436412	0.64264
PA2547	6.20232	0.353242	0.627768	0.422271	0.629989
PA5313	30.1436	0.352877	0.361345	0.270892	0.476288
PA4958	50.4467	0.35265	0.304859	0.207724	0.39815
PA2218	6.69849	0.352595	0.607641	0.418021	0.625766
PA0546	68.4604	0.352478	0.276887	0.171992	0.352234
PA3482	135.632	0.352169	0.219955	0.0941905	0.228621
PA3306	30.6053	0.352045	0.371162	0.281737	0.487902
PA2477	1.3974	0.352017	0.933032	0.420682	NA
PA1006	9.17355	0.351647	0.545537	0.398209	0.608228
PA1755	4.7521	0.351172	0.674505	0.433753	0.641029
PA2348	1.38383	0.351149	0.936078	0.421073	NA
PA4586	2.80971	0.350728	0.790794	0.440252	0.646338
PA3463	4.71015	0.350405	0.689076	0.436672	0.64264
PA1090	3.31778	0.349712	0.774864	0.441927	0.647898
PA2655	4.1843	0.349601	0.703495	0.439254	0.64523
PA0425	106.697	0.349016	0.238688	0.123405	0.276825
PA0755	2.50799	0.348568	0.846203	0.438706	0.644604
PA4257	308.102	0.348225	0.188617	0.0564813	0.15525	0.348225
PA2517	0.965476	0.348118	1.01295	0.406101	NA
PA3270	21.9409	0.347715	0.418686	0.329384	0.539214
PA0694	0.561592	0.347273	1.0819	0.386435	NA
PA2541	25.3867	0.34608	0.38106	0.2994	0.50672
PA1247	20.1016	0.345684	0.464171	0.364371	0.573077
PA4707	2.44384	0.345684	0.808916	0.445543	0.650497
PA1252	8.7472	0.345571	0.557275	0.410949	0.621172
PA2926	1.99002	0.34542	0.863053	0.440466	0.646473
PA0149	2.48764	0.344864	0.820645	0.445704	0.650553
PA1469	4.38577	0.344404	0.713031	0.446684	0.651586
PA3858	40.9211	0.343845	0.329846	0.249339	0.451437
PA4074	4.46196	0.343835	0.684242	0.44447	0.649633
PA5537	4.09192	0.343474	0.711281	0.44773	0.652148
PA3853	7.8125	0.343398	0.570691	0.418728	0.626377
PA3979	18.0042	0.342732	0.474017	0.374527	0.583876
PA2168	3.23172	0.34266	0.76702	0.45081	0.653775
PA4936	20.4137	0.342182	0.430447	0.346126	0.555676
PA1357	5.58769	0.342096	0.659243	0.443026	0.648791
PA3895	15.0363	0.342017	0.463869	0.369282	0.578567
PA2229	4.91053	0.341752	0.659932	0.44359	0.649108
PA1345	13.2448	0.341384	0.479437	0.379605	0.588817
PA4161	1.85929	0.340269	0.855284	0.447782	0.652148
PA2041	26.2172	0.340177	0.398202	0.32311	0.53106
PA4337	3.96301	0.339959	0.729697	0.453425	0.65675
PA1313	1.40854	0.339261	0.951545	0.43181	NA
PA2774	9.01084	0.338665	0.615482	0.438381	0.644484
PA0696	3.0202	0.338409	0.767292	0.456176	0.659475
PA5005	99.8141	0.338165	0.250063	0.152128	0.32331
PA0726	13.6291	0.338052	0.483704	0.386713	0.596347
PA0121	4.87774	0.337892	0.665642	0.449555	0.65313
PA4973	33.9603	0.337454	0.353924	0.284776	0.490278
PA0313	19.4719	0.33739	0.427921	0.351039	0.559808
PA2469	9.52146	0.33722	0.545105	0.417512	0.625618
PA4091	9.3021	0.337176	0.55526	0.421542	0.629787
PA0585	7.85087	0.337175	0.576347	0.429027	0.636031
PA0181	8.79707	0.336451	0.587371	0.433523	0.641029
PA1082	61.7833	0.335909	0.30109	0.225366	0.421437
PA3669	9.10849	0.335843	0.545538	0.419575	0.627466
PA4724	4.9833	0.335547	0.683365	0.455108	0.65829
PA5270	25.9228	0.335112	0.392998	0.325832	0.535367
PA5123	5.30237	0.334916	0.647935	0.450436	0.653676
PA1570	14.9287	0.334179	0.45755	0.376309	0.585762
PA2529	25.0076	0.333983	0.395427	0.329599	0.539215
PA3502	2.671	0.333917	0.797	0.460975	0.663874
PA2414	17.2369	0.333077	0.452381	0.374494	0.583876
PA1578	6.61507	0.332969	0.64215	0.451913	0.654742
PA3632	2.82647	0.332786	0.763135	0.463375	0.665881
PA1303	1.74273	0.332694	0.896409	0.450931	0.653775
PA4479	2.74287	0.332271	0.811826	0.462134	0.664858
PA1517	37.0269	0.331436	0.334543	0.272266	0.477463
PA0430	27.4355	0.331359	0.398763	0.336306	0.545133
PA1127	16.0938	0.331326	0.455534	0.379082	0.58835
PA0373	63.2504	0.331237	0.293404	0.22184	0.417349
PA1014	48.9695	0.329709	0.292812	0.223195	0.419004
PA5168	8.06644	0.329256	0.647035	0.457803	0.660948
PA0445	0.587203	0.328674	1.09713	0.402177	NA
PA1917	0.587203	0.328674	1.09713	0.402177	NA
PA0195.1	7.2789	0.32794	0.594676	0.447255	0.652097
PA2091	0.600771	0.327866	1.09733	0.403039	NA
PA4282	34.2736	0.327065	0.363836	0.31009	0.517831
PA1379	2.77399	0.326556	0.793919	0.470545	0.671446
PA2509	3.7728	0.324095	0.735095	0.474217	0.673825
PA0502	5.71769	0.324083	0.647051	0.464759	0.66664
PA1567	4.98838	0.324024	0.689618	0.47104	0.671972
PA2801	6.04113	0.323712	0.620117	0.459649	0.662686
PA3915	2.33052	0.322429	0.821327	0.473951	0.673825
PA0857	11.7109	0.321285	0.502158	0.420441	0.628406
PA0112	2.81379	0.321272	0.793419	0.477411	0.676323
PA3094.1	11.5009	0.321216	0.505742	0.422333	0.629989
PA2128	2.10987	0.32107	0.832484	0.474631	0.673825
PA4725	42.4955	0.320347	0.311415	0.260887	0.464404
PA2296	3.33225	0.320186	0.796633	0.478653	0.677537
PA2054	1.44439	0.320103	0.919836	0.462256	NA
PA3515	12.2212	0.320032	0.491694	0.416816	0.625461
PA0957	15.7866	0.319415	0.484961	0.414054	0.623614
PA3295	15.9631	0.319259	0.469507	0.405369	0.615966
PA0571	6.50762	0.318613	0.609905	0.464177	0.666491
PA3071	7.11344	0.318026	0.620656	0.467572	0.668465
PA5463	5.55696	0.317943	0.631451	0.470056	0.670929
PA0427	114.474	0.31743	0.240162	0.163535	0.339379
PA2298	10.8298	0.31707	0.527952	0.438597	0.644604
PA1651	17.146	0.316726	0.450583	0.397188	0.607391
PA1963	7.40461	0.315915	0.575046	0.457969	0.660948
PA2989	15.2807	0.315138	0.517352	0.436649	0.64264
PA3967	5.93928	0.314168	0.648085	0.47845	0.67743
PA2118	2.00616	0.314106	0.851087	0.48149	0.679599
PA3232	4.80424	0.313432	0.663293	0.481938	0.67972
PA4789	3.78432	0.312835	0.708345	0.487755	0.684202
PA2498	0.524842	0.312818	1.08006	0.426999	NA
PA1818	53.0173	0.312697	0.286374	0.239184	0.439402
PA2705	32.8346	0.312009	0.361836	0.330905	0.540849
PA3803	51.0388	0.310673	0.296666	0.256341	0.460492
PA1628	3.75726	0.310602	0.729437	0.491964	0.686491
PA3567	16.0507	0.310514	0.482393	0.425733	0.633291
PA0172	14.5875	0.310378	0.468585	0.417984	0.625766
PA4264	315.452	0.309617	0.197456	0.104214	0.245969	0.309617
PA4829	22.1003	0.309484	0.397764	0.368352	0.577622
PA1407	3.4738	0.309085	0.770611	0.494339	0.688149
PA3082	34.9269	0.308951	0.357563	0.331296	0.541155
PA2487	2.18592	0.308163	0.854917	0.488768	0.684886
PA3076	9.91051	0.307463	0.519755	0.448931	0.65313
PA5387	0.96522	0.306913	0.981656	0.464555	NA
PA1059	2.22836	0.306749	0.820156	0.494597	0.688176
PA1986	7.602	0.306349	0.581709	0.473623	0.673825
PA2272	30.4372	0.30556	0.350667	0.329395	0.539214
PA4632	51.5079	0.305537	0.320154	0.294513	0.500628
PA1816	15.2882	0.305478	0.445854	0.411025	0.621172
PA0265	107.664	0.305031	0.228414	0.161352	0.336387
PA0538	9.63358	0.304662	0.562953	0.470015	0.670929
PA5428	27.3506	0.304541	0.374544	0.355115	0.563543
PA0534	30.5679	0.303901	0.365845	0.347664	0.55723
PA1309	9.23132	0.303756	0.566688	0.472584	0.673447
PA2105	14.2012	0.303518	0.459494	0.422817	0.630355
PA3954	4.18245	0.302637	0.720041	0.502359	0.694021
PA1286	4.06845	0.302285	0.739886	0.503557	0.695313
PA2253	3.50916	0.301394	0.74361	0.504838	0.696356
PA2670	4.93079	0.30029	0.703286	0.504513	0.696089
PA3269	7.64575	0.300197	0.571422	0.479284	0.678067
PA2181	1.77223	0.299243	0.857055	0.500325	0.692374
PA5104	4.16805	0.299102	0.696459	0.505596	0.696429
PA3710	20.5563	0.299068	0.429476	0.409558	0.620049
PA1211	0.935513	0.298995	1.00647	0.467924	NA
PA0243	7.43086	0.298956	0.615614	0.49316	0.687411
PA4413	34.5745	0.298837	0.341664	0.330367	0.540136
PA2972	7.3655	0.298784	0.597319	0.48889	0.684886
PA3277	12.4496	0.29867	0.510608	0.457801	0.660948
PA2294	0.535981	0.298652	1.09697	0.438454	NA
PA3891	6.77592	0.298595	0.590445	0.487293	0.683734
PA1123	40.6123	0.298571	0.325041	0.311601	0.519528
PA3357	17.9296	0.298543	0.469376	0.436391	0.64264
PA1389	12.1036	0.298084	0.491958	0.449527	0.65313
PA0361	21.4089	0.297277	0.41673	0.402874	0.613484
PA3131	12.48	0.296176	0.483014	0.4477	0.652148
PA1889	26.6707	0.295865	0.393417	0.386101	0.595832
PA5383	3.48585	0.294569	0.732258	0.513966	0.701815
PA3018	13.2891	0.293838	0.500505	0.460276	0.663335
PA4120	3.05258	0.293499	0.80205	0.513941	0.701815
PA1465	4.4056	0.293036	0.694383	0.513874	0.701815
PA1984	0.950748	0.292823	0.997242	0.478677	NA
PA3093	24.8562	0.291547	0.386497	0.387016	0.59664
PA0787	8.64113	0.29085	0.593455	0.499356	0.691858
PA4904	4.03467	0.289187	0.764962	0.521574	0.7083
PA1828	26.5301	0.288783	0.374293	0.380353	0.58972
PA0115	8.86919	0.288425	0.553641	0.490646	0.685637
PA2780	19.2934	0.288103	0.417431	0.418083	0.625766
PA1019	3.43463	0.287497	0.726299	0.523626	0.709334
PA5028	64.2594	0.287425	0.304884	0.304721	0.512776
PA1201	12.698	0.287202	0.545467	0.489535	0.685377
PA1961	6.24022	0.287069	0.615597	0.510284	0.699488
PA4081	4.02545	0.286931	0.715607	0.523946	0.709426
PA1312	4.27237	0.286642	0.694082	0.52286	0.709203
PA3788	6.41864	0.286596	0.6199	0.51191	0.700634
PA4983	6.93879	0.286501	0.579588	0.501857	0.693621
PA2525	7.69011	0.286075	0.598913	0.507767	0.69821
PA5035	31.7613	0.285823	0.349038	0.359907	0.568931
PA1777	4078.62	0.285281	0.155208	0.0602885	0.163844	0.285281
PA1215	11.0692	0.285281	0.525341	0.484542	0.681289
PA3070	39.984	0.285154	0.356302	0.36865	0.577748
PA1508	3.93056	0.284928	0.722747	0.527101	0.712401
PA4992	12.0149	0.284821	0.486295	0.466989	0.668172
PA3461	20.9251	0.284734	0.413188	0.420306	0.628382
PA4288	8.43548	0.284507	0.558878	0.498309	0.691024
PA1477	11.4348	0.284306	0.546214	0.494171	0.688149
PA0505	20.2288	0.283751	0.486532	0.468783	0.669718
PA1684	23.0105	0.283726	0.401073	0.412313	0.621876
PA5460	8.78796	0.283724	0.593281	0.509771	0.699153
PA3848	17.6411	0.283634	0.44397	0.444029	0.649542
PA3950	19.6837	0.283383	0.473417	0.462286	0.664858
PA1910	8.7213	0.282899	0.542014	0.494749	0.688176
PA3105	52.1093	0.28207	0.308183	0.318141	0.526452
PA2869	12.9788	0.282002	0.498531	0.477535	0.676323
PA1853	13.2805	0.280709	0.508919	0.484421	0.681289
PA2040	29.7444	0.28027	0.352861	0.373359	0.583056
PA1209	7.41263	0.280104	0.598003	0.516344	0.703972
PA1726	22.8297	0.279434	0.40929	0.425993	0.633307
PA3730	13.3799	0.279144	0.516526	0.490224	0.685377
PA2279	5.07598	0.278697	0.651545	0.529183	0.714303
PA1643a	10.6007	0.278528	0.517245	0.491489	0.686167
PA4341	4.49486	0.278455	0.690214	0.534202	0.71833
[truncated: 3,680 more rows]

## Sheet: SI 8A (i)
					ladder
					A1	Untreated gel isolate
					B1	Heated gel isolate
					C1	Rnase A
					D1	Dnase I
					E1	Dnase I+ Rnase A

## Sheet: Fig 4B
			LasB Raw integrated intensity			average						eDNA Raw integrated intensity			average
		Image 1	Image 2	Image 3	Image 4						Image 1	Image 2	Image 3	Image 4
	Day 2	0	0	0	0	0					590286310	471793263	494017928	430204671	496575543
	Day 3	12592678	78583184	76564289	84036929	62944270					518409641	392784619	592501745	412715920	4.79103e+08
	Day 4	86360582	60692645	81268130	72038419	75089944					570580790	692070397	502914922	550559274	5.79031e+08
	Day 5	74209833	44130241	53831592	49843946	55503903					649832084	650639515	681950461	621952701	6.51094e+08

[truncated: 11 more sheets: Fig 1E, Fig 4D, SI 14A, SI 14C, Fig 6D, Fig 2A, Fig 3F, Fig 3G, Fig 3I, SI 7F, FIG 2B-E]
